# Supplementary material for: Global, regional, and national burden of spinal injuries attributable to road injuries: a systematic analysis of incidence, prevalence, and YLDs with projections to 2046
Source: Front Public Health. 2025 Sep 18;13:1628455. doi: 10.3389/fpubh.2025.1628455 (PMC12488732; doi:10.3389/fpubh.2025.1628455)
Supplement: Supplementary file 3 [file Table_1.csv]

	Number of incidence cases (95% UI) in 1990	The age-standardized incidence rate/100000 (95% UI) in 1990	Number of incidence cases (95% UI) in 2021	The age-standardized incidence rate/100000 (95% UI) in 2021	EAPC (95% CI)
Global	100850 (70064-144763)	1.95 (1.35-2.79)	95734 (66597-138308)	1.17 (0.82-1.69)	-1.72 (-1.75--1.68)
Sex
Female	28280 (17875-43406)	1.1 (0.69-1.69)	24676 (15640-38050)	0.6 (0.38-0.92)	-2.07 (-2.13--2)
Male	72571 (51164-101614)	2.8 (1.98-3.92)	71058 (50181-100817)	1.74 (1.23-2.47)	-1.58 (-1.61--1.55)
Age
<5 years	5918 (3892-8692)	0.95 (0.63-1.4)	2221 (1470-3288)	0.34 (0.22-0.5)	-3.45 (-3.51--3.39)
5-9 years	3486 (2124-5461)	0.6 (0.36-0.94)	1590 (974-2451)	0.23 (0.14-0.36)	-3.24 (-3.33--3.14)
10-14 years	3764 (2244-5762)	0.7 (0.42-1.08)	2160 (1278-3355)	0.32 (0.19-0.5)	-2.66 (-2.81--2.51)
15-19 years	9768 (6162-14909)	1.88 (1.19-2.87)	5915 (3812-8720)	0.95 (0.61-1.4)	-2.38 (-2.45--2.31)
20-24 years	14050 (9448-20344)	2.86 (1.92-4.13)	9304 (6318-13517)	1.56 (1.06-2.26)	-2.09 (-2.15--2.04)
25-29 years	12237 (7836-19109)	2.76 (1.77-4.32)	9566 (6233-14684)	1.63 (1.06-2.5)	-1.72 (-1.76--1.69)
30-34 years	10054 (6369-15698)	2.61 (1.65-4.07)	9754 (6133-15115)	1.61 (1.01-2.5)	-1.66 (-1.71--1.61)
35-39 years	8752 (5427-13644)	2.48 (1.54-3.87)	8996 (5587-13655)	1.6 (1-2.43)	-1.62 (-1.69--1.54)
40-44 years	7118 (4388-11537)	2.48 (1.53-4.03)	7965 (4962-12667)	1.59 (0.99-2.53)	-1.48 (-1.57--1.4)
45-49 years	5462 (3391-8564)	2.35 (1.46-3.69)	7483 (4760-11390)	1.58 (1.01-2.41)	-1.28 (-1.36--1.2)
50-54 years	5058 (3200-7867)	2.38 (1.51-3.7)	7302 (4674-11268)	1.64 (1.05-2.53)	-1.16 (-1.22--1.09)
55-59 years	4303 (2520-6848)	2.32 (1.36-3.7)	6510 (3771-10356)	1.65 (0.95-2.62)	-1.04 (-1.09--0.99)
60-64 years	3539 (2099-5517)	2.2 (1.31-3.44)	5026 (2992-7787)	1.57 (0.94-2.43)	-0.99 (-1.04--0.95)
65-69 years	2699 (1615-4261)	2.18 (1.31-3.45)	4192 (2521-6642)	1.52 (0.91-2.41)	-1.14 (-1.17--1.11)
70-74 years	1894 (1103-2972)	2.24 (1.3-3.51)	3049 (1799-4955)	1.48 (0.87-2.41)	-1.43 (-1.46--1.41)
75-79 years	1516 (897-2407)	2.46 (1.46-3.91)	2109 (1253-3321)	1.6 (0.95-2.52)	-1.57 (-1.65--1.48)
80-84 years	839 (480-1347)	2.37 (1.36-3.81)	1487 (889-2292)	1.7 (1.02-2.62)	-1.32 (-1.44--1.21)
85-89 years	307 (183-492)	2.03 (1.21-3.25)	767 (447-1203)	1.68 (0.98-2.63)	-0.86 (-0.98--0.74)
90-94 years	75 (41-125)	1.75 (0.95-2.92)	277 (152-456)	1.55 (0.85-2.55)	-0.56 (-0.66--0.45)
95+ years	13 (6-23)	1.28 (0.63-2.23)	63 (32-108)	1.16 (0.58-1.98)	-0.55 (-0.65--0.45)
SDI region
High-middle SDI	24290 (16936-35041)	2.22 (1.54-3.2)	20285 (13888-29178)	1.41 (0.99-2.03)	-1.52 (-1.65--1.39)
High SDI	40897 (27874-58686)	4.46 (3.03-6.35)	26492 (17761-38662)	2.28 (1.55-3.27)	-2.42 (-2.52--2.33)
Low-middle SDI	9856 (6830-13788)	0.93 (0.64-1.32)	15667 (10823-22352)	0.84 (0.58-1.2)	-0.32 (-0.34--0.3)
Low SDI	3190 (2198-4487)	0.73 (0.5-1.05)	6143 (4241-8684)	0.66 (0.45-0.95)	-0.38 (-0.43--0.34)
Middle SDI	22533 (15362-32075)	1.35 (0.92-1.91)	27086 (18512-39285)	1.04 (0.71-1.5)	-0.84 (-0.9--0.77)
GBD region
Advanced Health System	55387 (37748-78954)	4.05 (2.76-5.77)	33458 (22561-48601)	2.08 (1.42-2.95)	-2.43 (-2.52--2.34)
Africa	7132 (4910-10013)	1.3 (0.89-1.84)	10549 (7277-14940)	0.93 (0.64-1.34)	-1.12 (-1.15--1.09)
African Region	4220 (2913-5927)	0.97 (0.66-1.38)	6724 (4632-9474)	0.72 (0.49-1.04)	-1.11 (-1.17--1.05)
America	23577 (15937-33749)	3.28 (2.23-4.7)	22626 (15540-32349)	2.08 (1.43-2.95)	-1.48 (-1.53--1.43)
Andean Latin America	370 (255-520)	1.08 (0.74-1.53)	592 (408-837)	0.88 (0.61-1.25)	-0.47 (-0.56--0.38)
Asia	42753 (29615-61533)	1.41 (0.97-2.04)	49925 (34141-72330)	1.01 (0.69-1.46)	-1.11 (-1.19--1.03)
Australasia	986 (656-1441)	4.69 (3.11-6.86)	619 (408-892)	1.95 (1.31-2.8)	-2.93 (-3.06--2.81)
Basic Health System	35003 (23958-49728)	1.55 (1.06-2.19)	42243 (28883-60743)	1.25 (0.86-1.79)	-0.62 (-0.73--0.51)
Caribbean	379 (260-534)	1.07 (0.74-1.52)	412 (287-585)	0.85 (0.59-1.19)	-0.83 (-0.93--0.72)
Central Africa	633 (432-887)	1.07 (0.73-1.53)	1386 (959-1950)	0.99 (0.68-1.41)	-0.29 (-0.32--0.26)
Central Asia	754 (516-1060)	1.13 (0.77-1.59)	849 (585-1199)	0.86 (0.6-1.22)	-0.61 (-0.73--0.5)
Central Europe	2394 (1663-3382)	1.87 (1.3-2.64)	1143 (784-1625)	0.95 (0.65-1.34)	-2.47 (-2.58--2.36)
Central Latin America	2406 (1678-3411)	1.6 (1.1-2.26)	2918 (2019-4146)	1.11 (0.77-1.58)	-0.94 (-1.06--0.81)
Central Sub-Saharan Africa	619 (419-869)	1.23 (0.84-1.76)	1334 (915-1879)	1.13 (0.77-1.6)	-0.33 (-0.35--0.3)
Commonwealth High Income	4094 (2752-5908)	3.58 (2.42-5.13)	2298 (1515-3357)	1.54 (1.03-2.21)	-2.88 (-2.95--2.8)
Commonwealth Low Income	804 (552-1126)	0.46 (0.32-0.65)	1343 (927-1895)	0.39 (0.27-0.55)	-0.59 (-0.63--0.54)
Commonwealth Middle Income	7088 (4857-10121)	0.67 (0.46-0.97)	13984 (9636-20213)	0.68 (0.47-0.99)	-0.02 (-0.1-0.05)
East Asia	17071 (11551-24829)	1.39 (0.95-2.02)	21694 (14741-31846)	1.28 (0.87-1.86)	-0.15 (-0.33-0.02)
East Asia & Pacific - WB	32612 (22597-46949)	1.76 (1.21-2.53)	31653 (21359-45725)	1.18 (0.81-1.71)	-1.31 (-1.4--1.22)
Eastern Africa	1136 (781-1596)	0.82 (0.55-1.17)	1755 (1207-2473)	0.6 (0.41-0.86)	-1.14 (-1.19--1.1)
Eastern Europe	5671 (3913-8169)	2.43 (1.67-3.5)	3032 (2063-4417)	1.46 (1-2.12)	-1.92 (-2.16--1.68)
Eastern Mediterranean Region	6927 (4763-9694)	2.01 (1.38-2.84)	10579 (7319-14959)	1.49 (1.03-2.12)	-1 (-1.05--0.95)
Eastern Sub-Saharan Africa	981 (673-1383)	0.66 (0.45-0.94)	1599 (1100-2253)	0.51 (0.35-0.74)	-0.95 (-0.99--0.91)
Europe	27263 (18621-38877)	3.29 (2.25-4.65)	12550 (8502-18222)	1.43 (0.98-2.03)	-2.98 (-3.09--2.86)
Europe & Central Asia - WB	27801 (19024-39579)	3.17 (2.17-4.48)	13211 (8967-19106)	1.38 (0.95-1.97)	-2.96 (-3.07--2.85)
European Region	27994 (19154-39858)	3.16 (2.16-4.48)	13422 (9108-19415)	1.39 (0.95-1.98)	-2.95 (-3.06--2.84)
High-income Asia Pacific	9330 (6278-13580)	5.08 (3.42-7.34)	3797 (2490-5693)	1.71 (1.15-2.51)	-4.02 (-4.19--3.84)
High-income North America	16467 (10961-24426)	5.65 (3.77-8.31)	13588 (9127-20002)	3.52 (2.34-5.12)	-1.7 (-1.77--1.64)
Latin America & Caribbean - WB	7151 (5013-10112)	1.73 (1.2-2.46)	9060 (6339-12883)	1.31 (0.91-1.85)	-0.71 (-0.8--0.61)
Limited Health System	9304 (6388-13116)	0.67 (0.46-0.96)	17703 (12214-25444)	0.65 (0.45-0.94)	-0.13 (-0.18--0.08)
Middle East & North Africa - WB	6954 (4790-9726)	2.91 (2-4.1)	9433 (6539-13348)	1.99 (1.37-2.82)	-1.3 (-1.33--1.26)
Minimal Health System	1072 (733-1501)	0.91 (0.62-1.29)	2268 (1567-3185)	0.84 (0.57-1.2)	-0.27 (-0.29--0.25)
North Africa and Middle East	7849 (5386-10993)	2.46 (1.69-3.47)	10680 (7388-15104)	1.72 (1.19-2.45)	-1.19 (-1.22--1.16)
North America	16466 (10960-24425)	5.65 (3.77-8.3)	13588 (9127-20001)	3.52 (2.34-5.12)	-1.7 (-1.77--1.64)
Northern Africa	3357 (2307-4693)	2.93 (2.02-4.14)	4016 (2785-5701)	1.98 (1.36-2.82)	-1.28 (-1.34--1.22)
Oceania	59 (41-83)	1.01 (0.69-1.44)	119 (81-168)	0.91 (0.62-1.31)	-0.4 (-0.42--0.38)
Region of the Americas	23577 (15937-33749)	3.28 (2.23-4.7)	22626 (15540-32349)	2.08 (1.43-2.95)	-1.48 (-1.53--1.43)
South-East Asia Region	9433 (6469-13312)	0.78 (0.53-1.1)	14187 (9765-20456)	0.67 (0.46-0.96)	-0.64 (-0.69--0.6)
South Asia	5663 (3888-8075)	0.58 (0.4-0.84)	11634 (8020-16880)	0.63 (0.43-0.91)	0.23 (0.17-0.3)
South Asia - WB	5966 (4101-8489)	0.59 (0.41-0.86)	12151 (8379-17590)	0.64 (0.44-0.93)	0.19 (0.13-0.26)
Southeast Asia	5313 (3706-7449)	1.18 (0.81-1.65)	5561 (3811-7932)	0.76 (0.52-1.09)	-1.56 (-1.62--1.51)
Southern Africa	1230 (847-1794)	1.52 (1.03-2.21)	1743 (1206-2501)	1.08 (0.74-1.56)	-1.32 (-1.48--1.16)
Southern Latin America	1444 (946-2053)	2.94 (1.92-4.18)	1996 (1317-2867)	2.79 (1.86-3.99)	-0.16 (-0.23--0.09)
Southern Sub-Saharan Africa	956 (650-1419)	2.04 (1.38-3)	1140 (784-1652)	1.4 (0.97-2.02)	-1.47 (-1.63--1.3)
Sub-Saharan Africa - WB	3795 (2621-5359)	0.89 (0.6-1.27)	6558 (4528-9245)	0.7 (0.47-1.01)	-0.9 (-0.97--0.84)
Tropical Latin America	2566 (1769-3694)	1.76 (1.21-2.52)	3156 (2183-4578)	1.3 (0.9-1.88)	-0.65 (-0.79--0.51)
Western Africa	776 (533-1093)	0.52 (0.35-0.74)	1649 (1132-2325)	0.49 (0.33-0.7)	-0.26 (-0.31--0.2)
Western Europe	18678 (12458-27190)	4.64 (3.14-6.75)	7909 (5210-11581)	1.75 (1.19-2.55)	-3.51 (-3.65--3.37)
Western Pacific Region	28188 (19521-40802)	1.82 (1.26-2.64)	27872 (18728-40216)	1.27 (0.87-1.84)	-1.16 (-1.26--1.07)
Western Sub-Saharan Africa	892 (613-1255)	0.55 (0.37-0.78)	1963 (1347-2771)	0.52 (0.35-0.74)	-0.22 (-0.28--0.16)
Country
Afghanistan	155 (107-219)	1.67 (1.15-2.35)	361 (250-510)	1.31 (0.91-1.85)	-0.81 (-0.88--0.73)
Albania	41 (29-58)	1.24 (0.85-1.74)	29 (20-41)	1.05 (0.73-1.46)	-0.24 (-0.38--0.11)
Algeria	809 (560-1130)	3.38 (2.35-4.77)	787 (534-1115)	1.8 (1.22-2.55)	-2.23 (-2.32--2.15)
American Samoa	0 (0-0)	0.58 (0.4-0.83)	0 (0-0)	0.45 (0.31-0.63)	-0.96 (-1.05--0.86)
Andorra	2 (2-3)	3.99 (2.67-5.7)	3 (2-4)	2.83 (1.88-4.07)	-1.12 (-1.16--1.08)
Angola	116 (79-165)	1.25 (0.84-1.79)	295 (203-414)	1.07 (0.73-1.53)	-0.57 (-0.67--0.47)
Antigua and Barbuda	0 (0-1)	0.62 (0.43-0.88)	0 (0-0)	0.36 (0.25-0.51)	-1.9 (-1.96--1.85)
Argentina	914 (596-1307)	2.81 (1.83-4.01)	1385 (913-1980)	2.91 (1.93-4.14)	0.15 (0.05-0.24)
Armenia	32 (22-46)	0.94 (0.65-1.34)	21 (14-29)	0.64 (0.45-0.91)	-1.33 (-1.73--0.92)
Australia	758 (502-1109)	4.34 (2.88-6.36)	474 (311-689)	1.79 (1.21-2.61)	-2.84 (-2.95--2.73)
Austria	427 (283-608)	5.21 (3.47-7.41)	152 (99-219)	1.64 (1.09-2.37)	-3.96 (-4.05--3.87)
Azerbaijan	66 (46-92)	0.91 (0.64-1.29)	57 (40-81)	0.51 (0.35-0.72)	-1.97 (-2.22--1.72)
Bahrain	8 (6-11)	1.7 (1.17-2.4)	16 (11-23)	1.01 (0.7-1.42)	-2.09 (-2.21--1.96)
Bangladesh	334 (232-466)	0.34 (0.23-0.48)	420 (289-596)	0.25 (0.18-0.36)	-0.74 (-0.8--0.68)
Barbados	2 (1-3)	0.72 (0.49-1.02)	2 (1-2)	0.5 (0.35-0.71)	-1.47 (-1.58--1.37)
Belarus	223 (152-315)	2.09 (1.43-2.94)	95 (64-133)	0.99 (0.68-1.38)	-2.79 (-3.12--2.45)
Belgium	583 (389-843)	5.66 (3.8-8.17)	259 (169-376)	2.21 (1.48-3.17)	-3.35 (-3.48--3.23)
Belize	2 (1-3)	1.18 (0.82-1.68)	5 (3-7)	1.06 (0.73-1.49)	-0.81 (-1.03--0.6)
Benin	26 (18-36)	0.65 (0.44-0.93)	59 (41-84)	0.57 (0.39-0.82)	-0.54 (-0.59--0.48)
Bermuda	1 (0-1)	1.04 (0.72-1.46)	0 (0-0)	0.48 (0.33-0.67)	-2.54 (-2.7--2.39)
Bhutan	3 (2-4)	0.48 (0.33-0.69)	3 (2-4)	0.36 (0.25-0.53)	-1.06 (-1.11--1)
Bolivarian Republic of Venezuela	321 (220-453)	1.79 (1.22-2.55)	368 (253-521)	1.36 (0.93-1.92)	-0.83 (-0.97--0.69)
Bosnia and Herzegovina	36 (25-52)	0.78 (0.53-1.12)	21 (15-30)	0.61 (0.42-0.86)	-0.56 (-0.65--0.48)
Botswana	11 (7-15)	0.96 (0.66-1.39)	24 (17-34)	1.01 (0.69-1.45)	-0.16 (-0.45-0.12)
Brazil	2539 (1749-3655)	1.78 (1.23-2.56)	3062 (2120-4450)	1.3 (0.9-1.88)	-0.7 (-0.84--0.55)
Brunei Darussalam	20 (14-29)	8.15 (5.41-11.59)	20 (14-30)	4.25 (2.82-6.29)	-2.2 (-2.38--2.01)
Bulgaria	150 (103-213)	1.71 (1.17-2.42)	75 (51-106)	1.13 (0.78-1.6)	-1.43 (-1.51--1.35)
Burkina Faso	60 (41-85)	0.79 (0.54-1.15)	134 (92-189)	0.76 (0.52-1.09)	0.01 (-0.1-0.12)
Burundi	36 (25-51)	0.83 (0.56-1.2)	63 (44-90)	0.65 (0.44-0.93)	-0.92 (-0.98--0.86)
Cambodia	96 (66-133)	1.03 (0.7-1.45)	127 (88-181)	0.75 (0.52-1.08)	-1.07 (-1.1--1.04)
Cameroon	67 (47-94)	0.82 (0.56-1.16)	204 (142-286)	0.82 (0.56-1.16)	-0.09 (-0.22-0.05)
Canada	1247 (834-1819)	4.44 (2.98-6.46)	698 (459-1034)	1.84 (1.23-2.67)	-2.94 (-3--2.88)
Central African Republic	31 (21-45)	1.3 (0.88-1.87)	73 (50-102)	1.47 (1-2.08)	0.37 (0.23-0.51)
Chad	27 (19-39)	0.53 (0.36-0.77)	79 (54-112)	0.59 (0.4-0.85)	0.29 (0.16-0.41)
Chile	434 (287-622)	3.31 (2.18-4.73)	500 (330-719)	2.44 (1.61-3.5)	-1.02 (-1.05--0.99)
China	16369 (11063-23883)	1.38 (0.94-2.01)	20926 (14236-30731)	1.28 (0.87-1.85)	-0.12 (-0.31-0.06)
Colombia	418 (289-581)	1.38 (0.94-1.94)	526 (361-742)	1 (0.69-1.41)	-1.07 (-1.17--0.97)
Commonwealth of the Bahamas	3 (2-4)	1.19 (0.82-1.7)	3 (2-5)	0.8 (0.55-1.14)	-1.42 (-1.49--1.35)
Comoros	3 (2-4)	0.83 (0.55-1.21)	4 (3-6)	0.67 (0.45-0.96)	-0.74 (-0.85--0.63)
Congo	24 (16-34)	1.19 (0.81-1.72)	47 (32-67)	0.96 (0.65-1.38)	-0.95 (-1.06--0.83)
Cook Islands	0 (0-0)	1.47 (1.02-2.1)	0 (0-0)	0.86 (0.59-1.22)	-1.69 (-1.81--1.58)
Costa Rica	33 (23-47)	1.19 (0.82-1.69)	54 (37-76)	1.06 (0.73-1.48)	-0.52 (-0.62--0.43)
Croatia	106 (73-149)	2.1 (1.45-2.96)	41 (28-58)	0.97 (0.67-1.36)	-2.59 (-2.73--2.46)
Cuba	135 (92-192)	1.16 (0.79-1.65)	58 (40-83)	0.47 (0.32-0.66)	-3.36 (-3.62--3.1)
Cyprus	50 (33-72)	6.21 (4.11-8.99)	41 (27-61)	2.92 (1.97-4.25)	-2.83 (-3.02--2.64)
Czech Republic	172 (118-245)	1.65 (1.14-2.35)	84 (57-121)	0.8 (0.55-1.13)	-2.77 (-2.98--2.56)
Democratic People's Republic of Korea	318 (219-455)	1.51 (1.04-2.17)	531 (362-763)	1.75 (1.2-2.49)	0.59 (0.53-0.64)
Democratic Republic of the Congo	434 (296-609)	1.23 (0.84-1.75)	892 (614-1255)	1.14 (0.78-1.62)	-0.25 (-0.27--0.23)
Denmark	206 (138-300)	3.82 (2.59-5.53)	88 (57-130)	1.45 (0.96-2.14)	-3.39 (-3.52--3.26)
Djibouti	2 (1-2)	0.56 (0.38-0.79)	6 (4-8)	0.54 (0.36-0.77)	-0.32 (-0.43--0.21)
Dominica	1 (0-1)	1 (0.68-1.42)	1 (0-1)	0.84 (0.58-1.19)	-0.79 (-0.89--0.69)
Dominican Republic	77 (53-106)	1.11 (0.76-1.55)	144 (100-204)	1.26 (0.88-1.79)	0.49 (0.37-0.61)
Ecuador	116 (81-164)	1.3 (0.9-1.84)	243 (170-342)	1.32 (0.92-1.87)	0.43 (0.27-0.6)
Egypt	1687 (1164-2385)	3.21 (2.21-4.53)	2267 (1576-3219)	2.36 (1.62-3.37)	-0.84 (-0.97--0.72)
El Salvador	76 (52-107)	1.61 (1.12-2.28)	71 (50-102)	1.11 (0.77-1.59)	-1.58 (-1.75--1.4)
Equatorial Guinea	4 (3-6)	1.12 (0.75-1.63)	11 (7-15)	0.83 (0.57-1.19)	-1.09 (-1.24--0.95)
Eritrea	20 (14-28)	0.77 (0.53-1.11)	35 (24-50)	0.68 (0.46-0.98)	-0.54 (-0.6--0.48)
Estonia	39 (27-55)	2.44 (1.67-3.46)	8 (5-11)	0.61 (0.41-0.87)	-5.35 (-5.65--5.04)
Ethiopia	303 (204-432)	0.75 (0.51-1.1)	298 (205-426)	0.38 (0.25-0.55)	-2.43 (-2.53--2.33)
Federated States of Micronesia	1 (1-1)	1.14 (0.77-1.63)	1 (1-1)	1.02 (0.69-1.46)	-0.37 (-0.47--0.28)
Fiji	4 (3-6)	0.59 (0.41-0.84)	4 (3-6)	0.45 (0.31-0.64)	-1.1 (-1.16--1.04)
Finland	182 (120-265)	3.54 (2.36-5.18)	79 (52-115)	1.39 (0.94-2.01)	-3.14 (-3.22--3.05)
France	3335 (2191-4813)	5.57 (3.7-8.08)	1320 (879-1926)	2.04 (1.39-2.95)	-3.51 (-3.62--3.4)
Gabon	9 (6-13)	1.09 (0.74-1.58)	17 (12-24)	1 (0.69-1.43)	-0.37 (-0.49--0.24)
Georgia	68 (47-98)	1.2 (0.82-1.71)	46 (32-65)	1.24 (0.86-1.74)	0.53 (0.11-0.95)
Germany	3504 (2323-5135)	4.3 (2.87-6.3)	1348 (874-1963)	1.57 (1.04-2.27)	-3.71 (-3.89--3.54)
Ghana	77 (53-108)	0.63 (0.43-0.9)	193 (134-274)	0.65 (0.44-0.92)	0.26 (0.19-0.33)
Greece	645 (424-946)	5.92 (3.89-8.67)	347 (225-511)	3.34 (2.25-4.87)	-2.06 (-2.15--1.96)
Greenland	1 (1-2)	2.51 (1.67-3.66)	1 (0-1)	1.28 (0.86-1.88)	-2.41 (-2.48--2.34)
Grenada	1 (0-1)	0.8 (0.55-1.13)	1 (0-1)	0.46 (0.32-0.65)	-1.72 (-1.79--1.65)
Guam	1 (1-1)	0.7 (0.48-0.99)	1 (1-1)	0.53 (0.36-0.76)	-1.05 (-1.12--0.97)
Guatemala	59 (41-83)	0.85 (0.59-1.21)	158 (110-223)	1.03 (0.71-1.45)	0.94 (0.82-1.06)
Guinea	33 (23-47)	0.61 (0.41-0.88)	67 (46-95)	0.63 (0.43-0.9)	0.24 (0.18-0.3)
Guinea-Bissau	9 (6-13)	1.07 (0.73-1.53)	15 (10-20)	0.85 (0.57-1.21)	-0.81 (-0.9--0.73)
Guyana	7 (5-10)	0.96 (0.66-1.35)	7 (5-10)	0.94 (0.65-1.33)	0.06 (-0.09-0.21)
Haiti	72 (49-102)	1.15 (0.79-1.63)	128 (89-182)	0.97 (0.67-1.37)	-0.43 (-0.57--0.28)
Honduras	51 (35-71)	1.23 (0.84-1.73)	90 (60-129)	0.99 (0.66-1.43)	-0.94 (-1.09--0.79)
Hungary	213 (145-304)	1.98 (1.35-2.81)	82 (56-118)	0.79 (0.55-1.14)	-3.29 (-3.41--3.17)
Iceland	9 (6-13)	3.33 (2.23-4.83)	4 (3-6)	1.11 (0.73-1.62)	-3.82 (-3.93--3.71)
India	4834 (3298-6906)	0.63 (0.43-0.91)	9967 (6867-14509)	0.69 (0.47-1)	0.27 (0.22-0.33)
Indonesia	2070 (1406-2945)	1.12 (0.76-1.59)	1768 (1215-2536)	0.62 (0.43-0.89)	-2.24 (-2.37--2.12)
Iraq	254 (174-356)	1.51 (1.04-2.14)	399 (274-563)	1.01 (0.7-1.45)	-1.52 (-1.68--1.36)
Ireland	144 (97-205)	3.94 (2.65-5.6)	59 (39-87)	1.22 (0.81-1.76)	-4.22 (-4.45--3.99)
Islamic Republic of Iran	1983 (1356-2828)	3.72 (2.56-5.32)	1750 (1206-2535)	1.99 (1.38-2.85)	-2.32 (-2.53--2.12)
Israel	165 (110-236)	3.35 (2.23-4.81)	188 (123-273)	1.91 (1.26-2.75)	-2.14 (-2.35--1.93)
Italy	3347 (2222-4975)	5.41 (3.62-8.03)	1588 (1054-2350)	2.48 (1.66-3.6)	-3.04 (-3.23--2.84)
Jamaica	8 (6-12)	0.36 (0.25-0.51)	11 (7-15)	0.36 (0.25-0.52)	0.18 (0.09-0.27)
Japan	4888 (3269-7283)	3.63 (2.44-5.42)	1890 (1239-2806)	1.28 (0.86-1.88)	-3.8 (-3.95--3.65)
Jordan	50 (34-69)	1.51 (1.05-2.15)	102 (70-145)	0.86 (0.59-1.22)	-2.05 (-2.17--1.94)
Kazakhstan	229 (154-322)	1.38 (0.93-1.95)	198 (135-279)	1.02 (0.7-1.44)	-0.65 (-0.97--0.34)
Kenya	75 (51-108)	0.47 (0.31-0.68)	177 (122-257)	0.48 (0.32-0.7)	-0.03 (-0.2-0.14)
Kingdom of Eswatini	8 (5-11)	1.21 (0.82-1.73)	16 (11-23)	1.51 (1.04-2.12)	0.8 (0.41-1.19)
Kiribati	1 (0-1)	0.72 (0.5-1.01)	1 (1-1)	0.71 (0.49-1.01)	0.07 (-0.07-0.21)
Kuwait	30 (20-41)	1.87 (1.28-2.67)	44 (30-62)	0.97 (0.67-1.36)	-2.29 (-2.43--2.16)
Kyrgyzstan	60 (41-84)	1.41 (0.97-2)	71 (49-100)	1.05 (0.72-1.49)	-0.53 (-0.72--0.34)
Lao People's Democratic Republic	43 (29-60)	1.12 (0.77-1.59)	51 (35-71)	0.7 (0.48-1)	-1.58 (-1.64--1.52)
Latvia	80 (55-114)	2.95 (2.03-4.22)	17 (12-24)	0.91 (0.63-1.28)	-4.5 (-4.78--4.23)
Lebanon	26 (18-36)	0.91 (0.62-1.29)	40 (28-56)	0.68 (0.47-0.97)	-0.84 (-1.02--0.66)
Lesotho	13 (9-18)	1 (0.69-1.43)	29 (20-40)	1.63 (1.12-2.33)	1.86 (1.59-2.14)
Liberia	12 (8-16)	0.53 (0.36-0.76)	20 (14-28)	0.46 (0.31-0.66)	-0.49 (-0.59--0.39)
Libya	98 (68-137)	2.59 (1.78-3.67)	146 (100-208)	1.96 (1.35-2.79)	-0.88 (-0.96--0.8)
Lithuania	98 (66-140)	2.57 (1.74-3.66)	24 (16-35)	0.86 (0.59-1.24)	-3.91 (-4.28--3.53)
Luxembourg	23 (15-32)	5.7 (3.87-8.19)	12 (8-17)	1.87 (1.24-2.68)	-4.04 (-4.3--3.79)
Madagascar	62 (43-87)	0.61 (0.42-0.88)	103 (71-145)	0.48 (0.32-0.69)	-0.85 (-0.88--0.82)
Malawi	46 (32-65)	0.56 (0.38-0.8)	74 (51-103)	0.5 (0.34-0.72)	-0.56 (-0.66--0.46)
Malaysia	203 (141-284)	1.26 (0.87-1.78)	351 (243-499)	1.05 (0.73-1.49)	-0.63 (-0.69--0.57)
Maldives	1 (1-1)	0.56 (0.38-0.81)	1 (1-2)	0.26 (0.18-0.36)	-2.57 (-2.77--2.37)
Mali	39 (27-56)	0.51 (0.35-0.74)	75 (52-106)	0.4 (0.27-0.57)	-0.82 (-0.89--0.76)
Malta	9 (6-13)	2.42 (1.64-3.5)	5 (3-8)	1.27 (0.85-1.83)	-2.15 (-2.25--2.06)
Marshall Islands	0 (0-0)	0.97 (0.66-1.39)	0 (0-1)	0.85 (0.58-1.21)	-0.45 (-0.5--0.41)
Mauritania	22 (15-31)	1.27 (0.86-1.82)	30 (20-42)	0.83 (0.57-1.19)	-1.44 (-1.5--1.38)
Mauritius	7 (5-10)	0.66 (0.46-0.94)	8 (5-11)	0.55 (0.38-0.78)	-0.95 (-1.08--0.82)
Mexico	1384 (949-1996)	1.77 (1.22-2.55)	1566 (1085-2274)	1.17 (0.81-1.69)	-0.94 (-1.15--0.72)
Mongolia	20 (14-27)	0.95 (0.66-1.34)	40 (28-57)	1.18 (0.81-1.67)	0.82 (0.57-1.07)
Montenegro	8 (5-11)	1.21 (0.84-1.71)	6 (4-9)	0.97 (0.66-1.38)	-0.85 (-1--0.71)
Morocco	581 (400-812)	2.41 (1.67-3.38)	609 (425-872)	1.6 (1.12-2.29)	-1.45 (-1.54--1.35)
Mozambique	72 (49-103)	0.67 (0.45-0.98)	157 (108-222)	0.73 (0.49-1.06)	0.36 (0.29-0.43)
Myanmar	449 (311-638)	1.14 (0.78-1.64)	368 (253-522)	0.64 (0.44-0.9)	-2.14 (-2.26--2.01)
Namibia	13 (9-18)	1.12 (0.78-1.62)	24 (17-34)	1.08 (0.75-1.53)	-0.4 (-0.65--0.15)
Nepal	77 (53-109)	0.46 (0.32-0.67)	101 (69-144)	0.34 (0.23-0.49)	-0.93 (-1.04--0.81)
Netherlands	494 (331-720)	3.14 (2.12-4.59)	239 (155-350)	1.3 (0.86-1.87)	-3 (-3.12--2.87)
New Zealand	228 (150-342)	6.39 (4.21-9.57)	145 (96-212)	2.72 (1.82-3.98)	-3.25 (-3.52--2.98)
Nicaragua	32 (22-44)	0.98 (0.67-1.38)	48 (33-67)	0.74 (0.52-1.05)	-0.84 (-1--0.67)
Niger	35 (24-50)	0.52 (0.36-0.74)	80 (55-113)	0.42 (0.29-0.61)	-0.65 (-0.72--0.58)
Nigeria	346 (235-495)	0.44 (0.3-0.64)	714 (494-1019)	0.41 (0.27-0.59)	-0.35 (-0.46--0.23)
Northern Mariana Islands	0 (0-1)	1.04 (0.71-1.51)	0 (0-1)	0.74 (0.5-1.08)	-1.2 (-1.3--1.1)
Norway	154 (102-228)	3.51 (2.34-5.18)	68 (45-101)	1.23 (0.82-1.79)	-3.61 (-3.73--3.48)
Oman	105 (74-149)	6.09 (4.29-8.57)	138 (95-194)	3 (2.06-4.26)	-2.46 (-2.71--2.22)
Pakistan	416 (285-600)	0.43 (0.29-0.63)	1144 (783-1666)	0.51 (0.35-0.74)	0.36 (0.13-0.59)
Palestine	18 (12-25)	0.91 (0.63-1.29)	31 (22-43)	0.65 (0.45-0.93)	-1.11 (-1.27--0.96)
Panama	31 (22-44)	1.39 (0.95-1.93)	37 (26-52)	0.85 (0.59-1.2)	-1.68 (-1.77--1.58)
Papua New Guinea	41 (28-57)	1.11 (0.76-1.58)	93 (64-132)	0.97 (0.66-1.39)	-0.51 (-0.53--0.49)
Paraguay	28 (19-38)	0.75 (0.51-1.04)	93 (64-130)	1.26 (0.86-1.76)	2.02 (1.88-2.17)
Peru	181 (124-253)	0.91 (0.63-1.29)	254 (175-360)	0.68 (0.47-0.97)	-0.86 (-0.93--0.78)
Philippines	395 (271-571)	0.67 (0.46-0.98)	594 (410-861)	0.53 (0.37-0.76)	-0.7 (-0.82--0.58)
Plurinational State of Bolivia	73 (50-103)	1.29 (0.88-1.84)	95 (65-135)	0.85 (0.58-1.21)	-1.39 (-1.43--1.35)
Poland	839 (574-1233)	2.16 (1.48-3.14)	409 (282-597)	1.01 (0.69-1.45)	-2.9 (-3.09--2.72)
Portugal	835 (557-1218)	7.9 (5.33-11.5)	253 (163-368)	2.15 (1.43-3.08)	-4.82 (-5.06--4.58)
Principality of Monaco	1 (1-1)	2.96 (2-4.26)	1 (0-1)	1.84 (1.23-2.64)	-1.41 (-1.51--1.31)
Puerto Rico	39 (27-55)	1.07 (0.74-1.49)	20 (14-29)	0.57 (0.4-0.8)	-2.25 (-2.35--2.16)
Qatar	12 (9-17)	2.77 (1.92-3.89)	48 (34-68)	1.58 (1.09-2.23)	-1.97 (-2.29--1.64)
Republic of Cabo Verde	1 (1-1)	0.32 (0.22-0.45)	2 (1-2)	0.31 (0.21-0.45)	-0.12 (-0.21--0.03)
Republic of Côte d'Ivoire	56 (38-78)	0.61 (0.42-0.87)	123 (85-174)	0.57 (0.39-0.83)	-0.41 (-0.5--0.31)
Republic of Korea	4318 (2885-6233)	9.57 (6.32-13.87)	1814 (1172-2720)	2.78 (1.82-4.11)	-4.57 (-4.77--4.36)
Republic of Moldova	102 (70-145)	2.26 (1.54-3.21)	36 (25-51)	0.97 (0.67-1.36)	-2.64 (-2.75--2.53)
Republic of Nauru	0 (0-0)	1.38 (0.95-1.96)	0 (0-0)	1.32 (0.91-1.87)	-0.28 (-0.43--0.12)
Republic of Niue	0 (0-0)	0.9 (0.62-1.28)	0 (0-0)	0.67 (0.46-0.96)	-1.23 (-1.33--1.13)
Republic of Palau	0 (0-0)	1.16 (0.8-1.65)	0 (0-0)	1.03 (0.71-1.46)	-0.35 (-0.41--0.29)
Republic of San Marino	1 (1-1)	3.83 (2.59-5.51)	1 (1-1)	2.41 (1.63-3.42)	-1.57 (-1.66--1.47)
Republic of the Gambia	3 (2-5)	0.46 (0.31-0.66)	8 (6-12)	0.49 (0.33-0.72)	0.1 (0-0.2)
Romania	458 (315-644)	1.91 (1.31-2.68)	214 (146-305)	1.08 (0.74-1.54)	-1.94 (-2--1.87)
Russian Federation	3971 (2734-5758)	2.54 (1.74-3.68)	2170 (1477-3174)	1.5 (1.02-2.18)	-1.94 (-2.26--1.62)
Rwanda	63 (43-88)	1.11 (0.76-1.6)	74 (51-105)	0.71 (0.48-1.01)	-1.91 (-2.04--1.78)
Saint Kitts and Nevis	0 (0-1)	1.04 (0.71-1.46)	0 (0-0)	0.54 (0.38-0.76)	-2.22 (-2.27--2.17)
Saint Lucia	1 (1-2)	1.11 (0.76-1.58)	1 (1-2)	0.72 (0.5-1.01)	-1.53 (-1.65--1.4)
Saint Vincent and the Grenadines	1 (0-1)	0.66 (0.45-0.93)	1 (0-1)	0.44 (0.3-0.61)	-1.54 (-1.63--1.45)
Samoa	1 (1-2)	0.89 (0.61-1.26)	2 (1-2)	0.78 (0.53-1.1)	-0.46 (-0.49--0.43)
Sao Tome and Principe	0 (0-1)	0.39 (0.27-0.56)	1 (1-1)	0.42 (0.28-0.59)	0.18 (0.13-0.24)
Saudi Arabia	418 (288-585)	3.17 (2.17-4.51)	1598 (1111-2254)	3.64 (2.51-5.14)	0.84 (0.68-1)
Senegal	32 (22-45)	0.53 (0.36-0.75)	60 (42-85)	0.48 (0.33-0.69)	-0.27 (-0.29--0.24)
Serbia	160 (111-227)	1.65 (1.14-2.32)	82 (56-117)	0.84 (0.57-1.2)	-2.36 (-2.44--2.29)
Seychelles	0 (0-1)	0.65 (0.45-0.93)	1 (1-1)	0.68 (0.47-0.97)	-0.03 (-0.12-0.05)
Sierra Leone	24 (16-34)	0.63 (0.43-0.91)	45 (31-64)	0.61 (0.42-0.87)	-0.02 (-0.07-0.02)
Singapore	103 (69-149)	3.09 (2.05-4.47)	72 (47-105)	1.23 (0.82-1.8)	-3.07 (-3.15--3)
Slovakia	100 (69-142)	1.87 (1.29-2.64)	49 (33-70)	0.86 (0.6-1.22)	-2.79 (-2.91--2.68)
Slovenia	52 (36-74)	2.53 (1.76-3.58)	15 (10-22)	0.77 (0.53-1.1)	-3.98 (-4.12--3.84)
Socialist Republic of Viet Nam	694 (484-976)	1.16 (0.79-1.65)	1255 (855-1786)	1.19 (0.81-1.68)	0.58 (0.38-0.78)
Solomon Islands	3 (2-4)	1.16 (0.78-1.65)	7 (5-10)	1.09 (0.74-1.56)	-0.19 (-0.21--0.18)
Solomon Islands	3 (2-4)	1.16 (0.78-1.65)	7 (5-10)	1.09 (0.74-1.56)	-0.19 (-0.21--0.18)
Solomon Islands	3 (2-4)	1.16 (0.78-1.65)	7 (5-10)	1.09 (0.74-1.56)	-0.19 (-0.21--0.18)
Solomon Islands	3 (2-4)	1.16 (0.78-1.65)	7 (5-10)	1.09 (0.74-1.56)	-0.19 (-0.21--0.18)
Solomon Islands	3 (2-4)	1.16 (0.78-1.65)	7 (5-10)	1.09 (0.74-1.56)	-0.19 (-0.21--0.18)
Solomon Islands	3 (2-4)	1.16 (0.78-1.65)	7 (5-10)	1.09 (0.74-1.56)	-0.19 (-0.21--0.18)
Solomon Islands	3 (2-4)	1.16 (0.78-1.65)	7 (5-10)	1.09 (0.74-1.56)	-0.19 (-0.21--0.18)
Solomon Islands	3 (2-4)	1.16 (0.78-1.65)	7 (5-10)	1.09 (0.74-1.56)	-0.19 (-0.21--0.18)
Solomon Islands	3 (2-4)	1.16 (0.78-1.65)	7 (5-10)	1.09 (0.74-1.56)	-0.19 (-0.21--0.18)
Solomon Islands	3 (2-4)	1.16 (0.78-1.65)	7 (5-10)	1.09 (0.74-1.56)	-0.19 (-0.21--0.18)
Solomon Islands	3 (2-4)	1.16 (0.78-1.65)	7 (5-10)	1.09 (0.74-1.56)	-0.19 (-0.21--0.18)
Solomon Islands	3 (2-4)	1.16 (0.78-1.65)	7 (5-10)	1.09 (0.74-1.56)	-0.19 (-0.21--0.18)
Solomon Islands	3 (2-4)	1.16 (0.78-1.65)	7 (5-10)	1.09 (0.74-1.56)	-0.19 (-0.21--0.18)
Solomon Islands	3 (2-4)	1.16 (0.78-1.65)	7 (5-10)	1.09 (0.74-1.56)	-0.19 (-0.21--0.18)
Solomon Islands	3 (2-4)	1.16 (0.78-1.65)	7 (5-10)	1.09 (0.74-1.56)	-0.19 (-0.21--0.18)
Solomon Islands	3 (2-4)	1.16 (0.78-1.65)	7 (5-10)	1.09 (0.74-1.56)	-0.19 (-0.21--0.18)
Solomon Islands	3 (2-4)	1.16 (0.78-1.65)	7 (5-10)	1.09 (0.74-1.56)	-0.19 (-0.21--0.18)
Solomon Islands	3 (2-4)	1.16 (0.78-1.65)	7 (5-10)	1.09 (0.74-1.56)	-0.19 (-0.21--0.18)
Solomon Islands	3 (2-4)	1.16 (0.78-1.65)	7 (5-10)	1.09 (0.74-1.56)	-0.19 (-0.21--0.18)
Solomon Islands	3 (2-4)	1.16 (0.78-1.65)	7 (5-10)	1.09 (0.74-1.56)	-0.19 (-0.21--0.18)
Solomon Islands	3 (2-4)	1.16 (0.78-1.65)	7 (5-10)	1.09 (0.74-1.56)	-0.19 (-0.21--0.18)
Solomon Islands	3 (2-4)	1.16 (0.78-1.65)	7 (5-10)	1.09 (0.74-1.56)	-0.19 (-0.21--0.18)
Solomon Islands	3 (2-4)	1.16 (0.78-1.65)	7 (5-10)	1.09 (0.74-1.56)	-0.19 (-0.21--0.18)
Solomon Islands	3 (2-4)	1.16 (0.78-1.65)	7 (5-10)	1.09 (0.74-1.56)	-0.19 (-0.21--0.18)
Solomon Islands	3 (2-4)	1.16 (0.78-1.65)	7 (5-10)	1.09 (0.74-1.56)	-0.19 (-0.21--0.18)
Solomon Islands	3 (2-4)	1.16 (0.78-1.65)	7 (5-10)	1.09 (0.74-1.56)	-0.19 (-0.21--0.18)
Solomon Islands	3 (2-4)	1.16 (0.78-1.65)	7 (5-10)	1.09 (0.74-1.56)	-0.19 (-0.21--0.18)
Solomon Islands	3 (2-4)	1.16 (0.78-1.65)	7 (5-10)	1.09 (0.74-1.56)	-0.19 (-0.21--0.18)
Solomon Islands	3 (2-4)	1.16 (0.78-1.65)	7 (5-10)	1.09 (0.74-1.56)	-0.19 (-0.21--0.18)
Solomon Islands	3 (2-4)	1.16 (0.78-1.65)	7 (5-10)	1.09 (0.74-1.56)	-0.19 (-0.21--0.18)
Solomon Islands	3 (2-4)	1.16 (0.78-1.65)	7 (5-10)	1.09 (0.74-1.56)	-0.19 (-0.21--0.18)
Solomon Islands	3 (2-4)	1.16 (0.78-1.65)	7 (5-10)	1.09 (0.74-1.56)	-0.19 (-0.21--0.18)
Somalia	44 (30-61)	0.76 (0.52-1.09)	99 (68-139)	0.65 (0.44-0.94)	-0.58 (-0.66--0.5)
South Africa	835 (563-1249)	2.4 (1.61-3.55)	940 (641-1376)	1.55 (1.06-2.25)	-1.69 (-1.85--1.52)
South Sudan	27 (19-38)	0.57 (0.39-0.82)	33 (23-46)	0.46 (0.31-0.66)	-0.77 (-0.83--0.71)
Spain	2339 (1537-3349)	5.73 (3.78-8.21)	783 (511-1142)	1.67 (1.11-2.4)	-4.49 (-4.76--4.21)
Sri Lanka	147 (101-207)	0.9 (0.62-1.27)	154 (104-218)	0.65 (0.44-0.91)	-1.34 (-1.43--1.25)
Sudan	341 (233-481)	1.98 (1.35-2.84)	521 (358-735)	1.44 (0.98-2.06)	-1.07 (-1.11--1.03)
Suriname	4 (3-6)	1.08 (0.73-1.51)	5 (4-8)	0.91 (0.63-1.28)	-0.42 (-0.49--0.34)
Sweden	281 (187-414)	3.17 (2.12-4.7)	128 (85-188)	1.19 (0.8-1.75)	-3.39 (-3.47--3.3)
Switzerland	267 (179-386)	3.74 (2.52-5.4)	112 (73-165)	1.23 (0.83-1.79)	-3.77 (-3.84--3.69)
Syrian Arab Republic	135 (92-190)	1.18 (0.82-1.68)	114 (78-161)	0.81 (0.55-1.15)	-1.29 (-1.41--1.16)
Taiwan (Province of China)	384 (263-543)	1.86 (1.26-2.64)	238 (160-346)	0.84 (0.57-1.2)	-3.01 (-3.19--2.83)
Tajikistan	43 (30-60)	0.88 (0.61-1.25)	56 (39-79)	0.58 (0.4-0.82)	-1.33 (-1.62--1.05)
Thailand	1196 (829-1667)	1.99 (1.38-2.78)	867 (594-1227)	1.23 (0.85-1.73)	-2.15 (-2.37--1.93)
The former Yugoslav Republic of Macedonia	21 (14-29)	1.02 (0.7-1.43)	19 (13-27)	0.8 (0.55-1.12)	-0.89 (-0.94--0.84)
Timor-Leste	5 (4-8)	0.74 (0.51-1.05)	8 (5-11)	0.6 (0.41-0.86)	-0.7 (-0.94--0.46)
Togo	23 (16-32)	0.74 (0.5-1.07)	53 (36-74)	0.72 (0.49-1.01)	-0.2 (-0.25--0.14)
Tokelau	0 (0-0)	0.77 (0.52-1.11)	0 (0-0)	0.53 (0.36-0.77)	-1.25 (-1.29--1.21)
Tonga	0 (0-1)	0.5 (0.34-0.71)	0 (0-1)	0.47 (0.32-0.67)	-0.23 (-0.29--0.18)
Trinidad and Tobago	11 (7-15)	0.91 (0.62-1.28)	10 (7-14)	0.7 (0.48-0.97)	-0.48 (-0.7--0.26)
Tunisia	160 (111-224)	2.01 (1.38-2.82)	177 (121-255)	1.42 (0.97-2.04)	-1.22 (-1.28--1.16)
Turkey	570 (388-794)	1.01 (0.69-1.44)	553 (378-779)	0.63 (0.43-0.89)	-1.58 (-1.85--1.3)
Turkmenistan	37 (26-52)	1.03 (0.71-1.45)	23 (16-31)	0.42 (0.29-0.59)	-2.97 (-3.08--2.86)
Tuvalu	0 (0-0)	1.21 (0.82-1.73)	0 (0-0)	0.98 (0.68-1.4)	-0.61 (-0.66--0.56)
Uganda	82 (56-115)	0.64 (0.44-0.92)	195 (135-273)	0.65 (0.45-0.94)	-0.17 (-0.31--0.03)
Ukraine	1158 (789-1689)	2.16 (1.47-3.15)	683 (464-997)	1.59 (1.08-2.3)	-1.41 (-1.6--1.23)
United Arab Emirates	51 (36-71)	3.22 (2.19-4.54)	299 (207-431)	2.61 (1.78-3.69)	-0.71 (-0.87--0.56)
United Kingdom of Great Britain and Northern Ireland	1661 (1119-2435)	2.84 (1.91-4.12)	826 (554-1210)	1.19 (0.8-1.73)	-2.97 (-3.04--2.9)
United Republic of Tanzania	108 (74-152)	0.52 (0.35-0.75)	201 (139-286)	0.45 (0.3-0.64)	-0.57 (-0.6--0.54)
United States of America	15218 (10117-22773)	5.78 (3.85-8.58)	12889 (8623-18926)	3.7 (2.47-5.41)	-1.61 (-1.68--1.55)
United States Virgin Islands	1 (1-1)	0.99 (0.68-1.4)	1 (0-1)	0.61 (0.42-0.86)	-2.08 (-2.26--1.89)
Uruguay	96 (64-139)	3.03 (2.04-4.38)	111 (73-161)	3.06 (2.03-4.43)	0.05 (-0.03-0.14)
Uzbekistan	200 (137-281)	1.03 (0.7-1.46)	337 (233-475)	0.97 (0.67-1.37)	0.06 (-0.08-0.2)
Vanuatu	1 (1-2)	1.08 (0.74-1.52)	3 (2-4)	1.05 (0.72-1.49)	-0.25 (-0.32--0.19)
Yemen	353 (240-495)	2.98 (2.03-4.22)	671 (458-944)	2.3 (1.58-3.28)	-0.85 (-0.9--0.81)
Zambia	39 (27-55)	0.64 (0.43-0.92)	79 (54-112)	0.56 (0.38-0.8)	-0.69 (-0.85--0.53)
Zimbabwe	78 (54-110)	1.04 (0.71-1.49)	106 (74-150)	0.83 (0.57-1.19)	-1.03 (-1.17--0.89)
