# Supplementary material for: Global, regional, and national burden of spinal injuries attributable to road injuries: a systematic analysis of incidence, prevalence, and YLDs with projections to 2046
Source: Front Public Health. 2025 Sep 18;13:1628455. doi: 10.3389/fpubh.2025.1628455 (PMC12488732; doi:10.3389/fpubh.2025.1628455)
Supplement: Supplementary file 4 [file Table_2.csv]

	Number of prevalence cases (95% UI) in 1990	The age-standardized prevalence rate/100000 (95% UI) in 1990	Number of prevalence cases (95% UI) in 2021	The age-standardized prevalence rate/100000 (95% UI) in 2021	EAPC (95% CI)
Global	2558050 (2309837-2915989)	53.88 (48.6-61.14)	2628507 (2392869-2934125)	30.95 (28.2-34.57)	-1.88 (-1.93--1.83)
Sex
Female	826619 (750948-932073)	34.64 (31.55-38.98)	765821 (705201-847664)	17.75 (16.34-19.66)	-2.3 (-2.38--2.23)
Male	1731432 (1548451-1986759)	73.15 (65.5-83.73)	1862686 (1680514-2086261)	44.43 (40.08-49.76)	-1.67 (-1.71--1.63)
Age
<5 years	16585 (14512-19198)	2.68 (2.34-3.1)	6849 (6000-7928)	1.04 (0.91-1.2)	-3.19 (-3.26--3.13)
5-9 years	39010 (33531-45519)	6.69 (5.75-7.8)	17099 (14816-20126)	2.49 (2.16-2.93)	-3.37 (-3.43--3.31)
10-14 years	56292 (49229-64597)	10.51 (9.19-12.06)	26689 (23236-30871)	4 (3.49-4.63)	-3.33 (-3.41--3.24)
15-19 years	90877 (80773-102759)	17.5 (15.55-19.78)	45211 (40154-51597)	7.25 (6.44-8.27)	-3.01 (-3.11--2.91)
20-24 years	157072 (134454-184535)	31.92 (27.32-37.5)	87419 (74163-102603)	14.64 (12.42-17.18)	-2.65 (-2.73--2.58)
25-29 years	220961 (188718-263914)	49.92 (42.64-59.63)	142044 (122123-167632)	24.14 (20.76-28.49)	-2.39 (-2.43--2.35)
30-34 years	260161 (223371-308773)	67.5 (57.95-80.11)	205081 (175835-238815)	33.93 (29.09-39.51)	-2.33 (-2.38--2.29)
35-39 years	282896 (246465-333618)	80.31 (69.97-94.71)	241475 (212041-283594)	43.05 (37.81-50.56)	-2.23 (-2.3--2.16)
40-44 years	273552 (240322-316501)	95.49 (83.89-110.48)	256725 (227136-295273)	51.32 (45.4-59.02)	-2.13 (-2.21--2.05)
45-49 years	239104 (212396-273948)	102.98 (91.47-117.98)	278350 (249047-315289)	58.79 (52.6-66.59)	-1.94 (-2.01--1.86)
50-54 years	231764 (207224-265583)	109.03 (97.48-124.94)	293311 (264635-331468)	65.92 (59.48-74.5)	-1.72 (-1.81--1.63)
55-59 years	203688 (184622-230066)	109.98 (99.69-124.23)	279329 (254628-311583)	70.59 (64.34-78.74)	-1.45 (-1.53--1.37)
60-64 years	173527 (156138-196304)	108.04 (97.22-122.22)	232528 (211710-258303)	72.65 (66.15-80.71)	-1.26 (-1.31--1.2)
65-69 years	136359 (120706-155111)	110.31 (97.65-125.48)	206890 (185615-230525)	75 (67.29-83.57)	-1.22 (-1.25--1.19)
70-74 years	85219 (74098-96608)	100.66 (87.52-114.11)	151253 (135819-168198)	73.48 (65.98-81.71)	-1.15 (-1.19--1.11)
75-79 years	56816 (48382-64783)	92.3 (78.6-105.24)	87905 (77082-98471)	66.65 (58.45-74.66)	-1.12 (-1.19--1.05)
80-84 years	25699 (21171-30684)	72.64 (59.85-86.74)	47635 (41200-54650)	54.39 (47.04-62.4)	-1.02 (-1.09--0.94)
85-89 years	7202 (5546-9106)	47.66 (36.7-60.26)	17797 (14775-21274)	38.92 (32.31-46.53)	-0.71 (-0.81--0.6)
90-94 years	1157 (828-1522)	27.01 (19.33-35.52)	4376 (3345-5383)	24.46 (18.7-30.09)	-0.31 (-0.41--0.21)
95+ years	109 (70-159)	10.74 (6.84-15.63)	542 (375-745)	9.94 (6.88-13.66)	-0.43 (-0.51--0.35)
SDI region
High-middle SDI	628976 (568712-709331)	58.37 (52.85-65.76)	616448 (562084-683752)	36.46 (33.23-40.61)	-1.54 (-1.66--1.42)
High SDI	1194996 (1050827-1395184)	121.39 (106.75-141.53)	866184 (772653-992314)	60.73 (53.88-70.3)	-2.49 (-2.57--2.41)
Low-middle SDI	193064 (177999-212931)	20.91 (19.3-23.02)	329744 (303160-366783)	18.52 (17.03-20.57)	-0.39 (-0.42--0.36)
Low SDI	52077 (48153-57074)	13.94 (12.92-15.29)	111311 (102767-122834)	13.55 (12.56-14.89)	-0.07 (-0.12--0.03)
Middle SDI	486835 (448572-539231)	32.64 (30.03-36.01)	703112 (645590-778385)	25.36 (23.3-28.06)	-0.84 (-0.91--0.77)
GBD region
Advanced Health System	1593597 (1405908-1850702)	109.04 (96.22-126.69)	1097251 (980152-1253518)	55.57 (49.37-64.13)	-2.43 (-2.52--2.34)
Africa	131011 (119905-146199)	28.43 (25.99-31.6)	201781 (184880-224898)	19.86 (18.24-22.17)	-1.2 (-1.25--1.14)
African Region	72264 (66548-80171)	19.89 (18.21-22.1)	121723 (111810-134573)	14.63 (13.46-16.16)	-1.06 (-1.13--0.99)
America	641240 (566417-754884)	95.99 (84.81-112.57)	677074 (602471-781930)	57.09 (50.79-66.05)	-1.7 (-1.74--1.67)
Andean Latin America	7431 (6830-8151)	25.18 (23.17-27.53)	14046 (12897-15526)	21.53 (19.82-23.75)	-0.35 (-0.47--0.23)
Asia	984826 (906912-1097377)	35.88 (33.06-39.93)	1304476 (1196928-1442368)	25.27 (23.2-27.93)	-1.21 (-1.3--1.12)
Australasia	30250 (26105-36052)	137.27 (118.4-163.47)	22264 (19774-25559)	57.73 (51.08-66.77)	-2.91 (-3.02--2.8)
Basic Health System	774252 (713932-857627)	37.79 (34.78-41.66)	1130398 (1035117-1248997)	30.54 (27.99-33.74)	-0.64 (-0.76--0.53)
Caribbean	8421 (7670-9388)	26.86 (24.51-29.86)	10162 (9219-11318)	20 (18.14-22.28)	-1.11 (-1.3--0.93)
Central Africa	10113 (9199-11286)	20.48 (18.58-22.95)	24098 (21784-26931)	19.87 (18.02-22.25)	-0.02 (-0.08-0.05)
Central Asia	15286 (13936-17118)	25.86 (23.57-28.89)	18939 (17223-21114)	19.32 (17.6-21.5)	-0.58 (-0.73--0.44)
Central Europe	62758 (57081-70695)	45.7 (41.49-51.59)	37100 (33633-41498)	24.69 (22.2-27.89)	-2.2 (-2.31--2.09)
Central Latin America	49360 (45020-54964)	39 (35.63-43.52)	72760 (66540-81322)	27.49 (25.15-30.68)	-0.83 (-0.98--0.68)
Central Sub-Saharan Africa	9986 (8984-11236)	24.09 (21.66-27.18)	23489 (21151-26407)	23.17 (20.95-26.05)	-0.05 (-0.1-0)
Commonwealth High Income	129095 (113830-150957)	103.67 (91.23-121.12)	85266 (76276-96796)	45.92 (40.93-52.44)	-2.75 (-2.81--2.69)
Commonwealth Low Income	13221 (12161-14366)	8.8 (8.14-9.61)	25830 (23978-28166)	8 (7.46-8.68)	-0.17 (-0.23--0.1)
Commonwealth Middle Income	134475 (123497-148803)	14.28 (13.15-15.84)	284386 (260629-315547)	14.58 (13.38-16.15)	-0.02 (-0.08-0.04)
East Asia	397337 (364429-440585)	34.46 (31.59-38.07)	621456 (568350-684150)	31.38 (28.72-34.59)	-0.26 (-0.44--0.07)
East Asia & Pacific - WB	787137 (723642-880472)	45.63 (41.79-50.76)	907382 (830705-1000728)	30.08 (27.53-33.23)	-1.42 (-1.52--1.33)
Eastern Africa	17421 (16165-19079)	14.23 (13.2-15.51)	31056 (28743-34154)	11.42 (10.67-12.44)	-0.72 (-0.76--0.67)
Eastern Europe	144530 (128476-164856)	57.36 (51.13-65.4)	90450 (79131-105987)	34.69 (30.26-40.93)	-1.62 (-1.77--1.47)
Eastern Mediterranean Region	137006 (124488-154182)	47.5 (43.23-53.39)	231507 (209729-261440)	34.74 (31.49-39.14)	-1.11 (-1.19--1.03)
Eastern Sub-Saharan Africa	14251 (13199-15504)	10.58 (9.85-11.45)	26249 (24405-28612)	8.89 (8.3-9.63)	-0.49 (-0.57--0.41)
Europe	797873 (708494-919935)	89 (79.03-102.67)	442734 (400014-499998)	40.44 (36.44-45.92)	-2.8 (-2.92--2.69)
Europe & Central Asia - WB	808322 (718272-931488)	86.32 (76.67-99.53)	456813 (413425-515935)	39.05 (35.22-44.28)	-2.8 (-2.92--2.69)
European Region	813456 (722826-937321)	86.21 (76.57-99.4)	463055 (419053-522811)	39.14 (35.31-44.36)	-2.79 (-2.91--2.68)
High-income Asia Pacific	250138 (225821-286431)	127.38 (114.87-145.62)	126529 (114727-141359)	47.25 (42.74-53.89)	-3.7 (-3.86--3.53)
High-income North America	487661 (420117-584230)	157.39 (136.05-188.4)	439001 (382248-515921)	94.53 (82.05-111.82)	-1.8 (-1.85--1.74)
Latin America & Caribbean - WB	154569 (141226-172854)	42.55 (38.95-47.28)	238789 (217765-268424)	33.42 (30.49-37.52)	-0.56 (-0.65--0.47)
Limited Health System	171068 (157702-188342)	13.96 (12.88-15.39)	360881 (331854-399386)	14.15 (13.03-15.63)	0.02 (-0.05-0.09)
Middle East & North Africa - WB	141249 (128049-159877)	70.94 (64.18-79.71)	216587 (195032-244852)	46.42 (41.91-52.35)	-1.49 (-1.56--1.43)
Minimal Health System	17030 (15656-18729)	17.13 (15.7-18.91)	38269 (34865-42390)	16.41 (15.03-18.18)	-0.09 (-0.15--0.03)
North Africa and Middle East	158655 (144173-178501)	59.1 (53.78-66.31)	243481 (219922-275137)	40.21 (36.41-45.28)	-1.34 (-1.39--1.3)
North America	487633 (420093-584198)	157.38 (136.04-188.39)	438983 (382233-515899)	94.52 (82.05-111.82)	-1.8 (-1.85--1.74)
Northern Africa	69433 (62839-78435)	71.76 (65.01-80.49)	89744 (81205-101772)	45.32 (41.01-51.1)	-1.53 (-1.58--1.48)
Oceania	1043 (937-1164)	20.71 (18.74-23.16)	2321 (2104-2594)	19.79 (18.02-22.01)	-0.23 (-0.25--0.21)
Region of the Americas	641240 (566417-754884)	95.99 (84.81-112.57)	677074 (602471-781930)	57.09 (50.79-66.05)	-1.7 (-1.74--1.67)
South-East Asia Region	191694 (175931-212933)	17.68 (16.26-19.63)	319374 (293474-354867)	15.17 (13.97-16.8)	-0.65 (-0.71--0.58)
South Asia	108872 (99894-119572)	12.42 (11.43-13.72)	245112 (225486-272375)	13.73 (12.65-15.22)	0.26 (0.17-0.35)
South Asia - WB	114562 (105152-125941)	12.74 (11.72-14.06)	255153 (234561-283301)	13.93 (12.83-15.44)	0.22 (0.14-0.31)
Southeast Asia	111326 (101624-126139)	28.42 (25.98-32)	138377 (125786-155414)	18.53 (16.86-20.76)	-1.54 (-1.59--1.49)
Southern Africa	21206 (18849-24287)	31.38 (27.54-35.8)	28004 (25069-31856)	19.05 (16.99-21.66)	-1.8 (-1.99--1.61)
Southern Latin America	35050 (31942-39306)	73.12 (66.56-81.96)	56501 (50798-64060)	73.56 (66.06-83.65)	0.06 (-0.01-0.14)
Southern Sub-Saharan Africa	16997 (14743-19687)	43.26 (37.28-49.93)	18337 (15910-21501)	23.66 (20.64-27.54)	-2.19 (-2.46--1.92)
Sub-Saharan Africa - WB	61916 (57123-68193)	16.96 (15.55-18.78)	112500 (103504-124303)	13.27 (12.22-14.6)	-0.84 (-0.92--0.76)
Tropical Latin America	54611 (49629-60890)	41.82 (38.04-46.53)	85678 (77266-97227)	33.26 (30.01-37.73)	-0.41 (-0.54--0.29)
Western Africa	12837 (11876-14052)	10.02 (9.29-11)	28877 (26710-31574)	9.47 (8.75-10.37)	-0.17 (-0.21--0.13)
Western Europe	579409 (511916-670796)	129.56 (114.16-150.49)	302158 (271643-341179)	52.67 (47.13-60.09)	-3.25 (-3.39--3.11)
Western Pacific Region	690935 (634651-771572)	47.76 (43.76-53.14)	806267 (740029-886114)	32.15 (29.41-35.47)	-1.33 (-1.43--1.23)
Western Sub-Saharan Africa	14679 (13593-16022)	10.42 (9.67-11.4)	34096 (31561-37367)	9.97 (9.21-10.89)	-0.13 (-0.17--0.09)
Country
Afghanistan	2761 (2484-3081)	34.93 (31.21-39.52)	6194 (5532-7042)	28.44 (25.45-32.26)	-0.69 (-0.77--0.6)
Albania	1030 (936-1148)	35.31 (32.21-39.33)	957 (860-1065)	29.27 (26.22-32.66)	-0.39 (-0.51--0.28)
Algeria	16832 (15137-19067)	89.16 (79.91-100.8)	20897 (18852-23732)	47.92 (43.38-54.14)	-2.17 (-2.25--2.1)
American Samoa	5 (4-6)	13.24 (11.93-15.03)	5 (5-6)	10.29 (9.24-11.56)	-0.86 (-0.95--0.77)
Andorra	73 (64-85)	115.67 (102.08-134.8)	99 (88-115)	81.91 (71.98-95.1)	-1.12 (-1.15--1.09)
Angola	1853 (1651-2086)	23.59 (20.95-26.49)	5119 (4624-5760)	22.19 (20.13-24.95)	-0.2 (-0.35--0.05)
Antigua and Barbuda	8 (8-9)	15.19 (13.86-16.75)	10 (9-11)	9.51 (8.66-10.55)	-1.59 (-1.66--1.51)
Argentina	23096 (20924-26031)	71.62 (64.81-80.83)	38764 (34670-44362)	76.95 (68.83-88.1)	0.31 (0.22-0.4)
Armenia	728 (666-806)	22.39 (20.47-24.7)	571 (519-632)	15.73 (14.33-17.43)	-1.12 (-1.5--0.73)
Australia	23400 (20293-27661)	127.16 (110.24-150.37)	17183 (15274-19678)	53.26 (47.16-61.34)	-2.79 (-2.88--2.7)
Austria	12920 (11181-15076)	142.63 (122.9-166.62)	5779 (5218-6496)	48.99 (43.97-55.47)	-3.66 (-3.75--3.56)
Azerbaijan	1318 (1204-1466)	20.51 (18.71-22.77)	1422 (1294-1578)	11.86 (10.81-13.14)	-1.76 (-1.97--1.54)
Bahrain	182 (160-209)	39.62 (35.22-44.91)	491 (428-567)	27.67 (24.25-31.76)	-1.42 (-1.49--1.34)
Bangladesh	6268 (5713-6923)	7.83 (7.16-8.62)	10816 (9983-11803)	6.71 (6.21-7.31)	-0.36 (-0.43--0.29)
Barbados	46 (41-51)	17.75 (15.94-19.81)	50 (46-55)	13.05 (11.95-14.56)	-1.23 (-1.32--1.14)
Belarus	5712 (5135-6530)	49.65 (44.58-56.85)	2786 (2513-3125)	23.5 (21.15-26.47)	-2.57 (-2.8--2.34)
Belgium	18555 (16286-21596)	158.24 (138.7-184.17)	9557 (8560-10850)	64.76 (57.7-74.55)	-3.2 (-3.34--3.07)
Belize	41 (37-46)	31.22 (28.13-34.8)	103 (93-118)	26.03 (23.36-29.35)	-0.96 (-1.1--0.82)
Benin	404 (374-441)	12.19 (11.33-13.3)	1021 (942-1125)	11.12 (10.29-12.22)	-0.4 (-0.44--0.37)
Bermuda	16 (15-18)	23.84 (21.52-26.54)	12 (11-13)	12.94 (11.77-14.46)	-2 (-2.09--1.92)
Bhutan	45 (42-50)	10.37 (9.56-11.39)	64 (59-72)	8.6 (7.89-9.58)	-0.76 (-0.89--0.64)
Bolivarian Republic of Venezuela	6613 (5993-7475)	44.27 (40.25-50)	10170 (9166-11563)	34.28 (30.91-38.98)	-0.73 (-0.89--0.57)
Bosnia and Herzegovina	955 (869-1053)	20.02 (18.27-22.02)	713 (652-780)	16.6 (15.13-18.36)	-0.23 (-0.37--0.08)
Botswana	163 (147-183)	17.58 (15.88-19.7)	425 (382-484)	18.12 (16.4-20.36)	0.69 (0.36-1.01)
Brazil	53994 (49046-60201)	42.35 (38.51-47.14)	83440 (75142-94720)	33.29 (29.99-37.78)	-0.45 (-0.57--0.33)
Brunei Darussalam	420 (361-492)	191.21 (167.61-222.94)	513 (459-584)	103.19 (92.76-116.77)	-2.18 (-2.36--2)
Bulgaria	4287 (3864-4848)	42.42 (38.17-48.23)	2507 (2242-2826)	28.92 (25.7-32.94)	-1.24 (-1.31--1.17)
Burkina Faso	864 (799-948)	12.99 (11.98-14.13)	2258 (2082-2461)	14.35 (13.24-15.6)	0.62 (0.45-0.79)
Burundi	507 (466-551)	12.61 (11.61-13.68)	1078 (988-1182)	12.06 (11.17-13.1)	0.35 (0.15-0.54)
Cambodia	1646 (1485-1859)	21.55 (19.49-24.27)	2710 (2432-3043)	16.58 (14.93-18.57)	-0.89 (-0.93--0.85)
Cameroon	1056 (970-1166)	14.76 (13.55-16.19)	3381 (3079-3769)	14.94 (13.64-16.64)	0 (-0.06-0.05)
Canada	39162 (33950-45952)	127.95 (111.04-149.78)	26393 (23535-30090)	54.76 (48.49-62.52)	-2.81 (-2.87--2.75)
Central African Republic	458 (410-517)	21.49 (19.29-24.12)	1142 (1032-1283)	25.63 (23.1-28.85)	0.86 (0.73-0.99)
Chad	410 (379-446)	9.62 (8.88-10.49)	1255 (1162-1370)	11.19 (10.33-12.23)	0.54 (0.48-0.6)
Chile	9438 (8585-10574)	77.22 (70.53-86.36)	14549 (13257-16212)	64.65 (58.89-72.32)	-0.62 (-0.68--0.56)
China	381956 (350255-422788)	34.31 (31.46-37.91)	601526 (550206-661535)	31.41 (28.75-34.6)	-0.24 (-0.43--0.05)
Colombia	8492 (7821-9390)	32.26 (29.89-35.4)	14345 (13092-15930)	26.59 (24.3-29.55)	-0.58 (-0.65--0.52)
Commonwealth of the Bahamas	59 (53-68)	26.5 (23.84-30.1)	84 (76-95)	19.13 (17.21-21.58)	-1.1 (-1.15--1.05)
Comoros	48 (44-53)	14.79 (13.5-16.29)	81 (74-89)	12.47 (11.46-13.64)	-0.61 (-0.69--0.52)
Congo	359 (322-407)	20.05 (18.01-22.71)	856 (764-963)	18.64 (16.75-20.96)	-0.23 (-0.38--0.09)
Cook Islands	5 (5-6)	31.45 (27.88-36.15)	4 (4-5)	20.14 (17.87-23)	-1.49 (-1.57--1.42)
Costa Rica	711 (648-786)	29.73 (27.22-32.7)	1446 (1320-1592)	26.98 (24.66-29.71)	-0.37 (-0.43--0.32)
Croatia	2978 (2684-3369)	52.79 (47.69-59.79)	1482 (1336-1671)	27.11 (24.22-30.76)	-2.23 (-2.41--2.06)
Cuba	3400 (3090-3784)	30.99 (28.18-34.36)	1871 (1724-2054)	12.61 (11.6-13.84)	-3.31 (-3.53--3.09)
Cyprus	1369 (1206-1582)	166.05 (146.27-191.76)	1479 (1304-1722)	85.05 (74.71-99.33)	-2.52 (-2.69--2.34)
Czech Republic	4852 (4356-5459)	42.19 (37.77-47.6)	3171 (2875-3543)	22.87 (20.53-25.54)	-2.38 (-2.62--2.15)
Democratic People's Republic of Korea	7059 (6383-7870)	34.94 (31.62-38.9)	12889 (11640-14436)	39.27 (35.43-44.05)	0.85 (0.68-1.02)
Democratic Republic of the Congo	7090 (6404-7978)	24.8 (22.33-28.08)	15892 (14227-17924)	23.86 (21.47-26.93)	-0.04 (-0.12-0.04)
Denmark	6311 (5649-7209)	104.77 (93.52-120.1)	3274 (2944-3673)	44.43 (39.56-50.43)	-2.99 (-3.13--2.85)
Djibouti	29 (27-32)	10 (9.24-10.89)	104 (95-114)	9.65 (8.96-10.5)	-0.36 (-0.45--0.27)
Dominica	14 (13-16)	23.3 (20.89-26.13)	16 (15-18)	21.1 (19-23.85)	-0.5 (-0.67--0.34)
Dominican Republic	1576 (1420-1755)	28.47 (25.73-31.7)	3225 (2850-3663)	29.17 (25.89-33.08)	0.08 (-0.03-0.18)
Ecuador	2332 (2118-2584)	30.79 (28.1-33.95)	5735 (5208-6468)	32.31 (29.34-36.41)	0.49 (0.34-0.65)
Egypt	34574 (31226-39027)	75.53 (68.46-84.65)	45780 (41438-51790)	49.95 (45.08-56.45)	-1.26 (-1.4--1.13)
El Salvador	1422 (1303-1586)	35.71 (32.78-39.73)	1404 (1287-1544)	22.55 (20.7-24.82)	-1.86 (-2.09--1.64)
Equatorial Guinea	65 (58-73)	20.43 (18.28-22.98)	175 (156-197)	15.59 (14.05-17.35)	-1.02 (-1.08--0.95)
Eritrea	244 (225-269)	9.99 (9.18-10.96)	564 (520-620)	11.19 (10.33-12.22)	0.17 (0.09-0.25)
Estonia	995 (886-1146)	56.99 (50.6-65.53)	278 (255-307)	16.91 (15.42-18.67)	-4.48 (-4.71--4.25)
Ethiopia	4253 (3898-4653)	11.56 (10.64-12.59)	5239 (4840-5775)	7.12 (6.63-7.78)	-1.66 (-1.72--1.61)
Federated States of Micronesia	16 (14-18)	20.78 (18.21-24.04)	18 (16-21)	18.82 (16.25-21.73)	-0.35 (-0.43--0.26)
Fiji	83 (73-94)	12.89 (11.53-14.67)	96 (87-108)	10.32 (9.3-11.61)	-0.9 (-0.96--0.84)
Finland	5524 (4921-6333)	94.27 (84.17-107.75)	3019 (2726-3375)	42.32 (37.98-48.04)	-2.67 (-2.77--2.57)
France	100234 (87497-116301)	153.2 (133.55-177.85)	50978 (45806-57643)	61.49 (54.83-70.28)	-3.18 (-3.29--3.07)
Gabon	162 (147-181)	21.11 (19.12-23.57)	305 (274-344)	19.74 (17.8-22.22)	-0.16 (-0.24--0.08)
Georgia	1593 (1429-1803)	27.01 (24.21-30.59)	1229 (1102-1393)	28.08 (25.08-31.87)	0.43 (0.05-0.81)
Germany	116753 (102306-135944)	121.73 (106.25-142.27)	53022 (47689-59749)	47.22 (42.23-53.78)	-3.49 (-3.66--3.33)
Ghana	1317 (1204-1452)	12.41 (11.37-13.69)	3461 (3179-3788)	12.69 (11.69-13.87)	0.17 (0.12-0.22)
Greece	19759 (17361-22931)	161.51 (141.42-188.49)	13041 (11560-14995)	94.45 (83.29-109.1)	-1.89 (-1.97--1.8)
Greenland	33 (29-38)	57.41 (50.69-65.86)	22 (20-26)	33.91 (30.06-39.23)	-1.92 (-1.99--1.85)
Grenada	12 (11-14)	17.99 (16.19-20.09)	13 (12-15)	11.32 (10.36-12.69)	-1.37 (-1.44--1.3)
Guam	21 (19-24)	16.82 (15.04-18.93)	22 (20-25)	12.33 (11.19-13.85)	-1.19 (-1.25--1.12)
Guatemala	1006 (918-1099)	17.58 (16.06-19.21)	3163 (2871-3523)	22.97 (20.87-25.47)	1.19 (1.07-1.32)
Guinea	533 (491-587)	11.59 (10.68-12.64)	1134 (1041-1232)	12.02 (11.08-13.14)	0.19 (0.11-0.26)
Guinea-Bissau	136 (122-152)	18.78 (16.83-20.93)	226 (203-253)	15.17 (13.7-16.83)	-0.76 (-0.86--0.67)
Guyana	118 (107-132)	18.78 (17.02-20.89)	152 (136-170)	19.9 (17.89-22.38)	0.32 (0.17-0.47)
Haiti	1331 (1203-1508)	25.4 (22.99-28.73)	2810 (2529-3159)	23.72 (21.39-26.61)	-0.48 (-1.24-0.28)
Honduras	974 (894-1075)	30.09 (27.52-33.19)	1750 (1611-1916)	20.85 (19.27-22.79)	-1.53 (-1.73--1.32)
Hungary	5341 (4807-6063)	44.87 (40.22-51.12)	2533 (2306-2797)	19.88 (18.01-22)	-2.88 (-3--2.77)
Iceland	253 (220-297)	96 (83.7-112.55)	150 (136-169)	35.95 (32.3-40.46)	-3.38 (-3.46--3.3)
India	93196 (85405-102548)	13.25 (12.17-14.62)	208554 (191396-231368)	14.82 (13.62-16.41)	0.29 (0.2-0.38)
Indonesia	47553 (43449-53051)	29.06 (26.56-32.41)	44629 (40491-49806)	14.87 (13.54-16.55)	-2.54 (-2.67--2.41)
Iraq	4794 (4338-5326)	36.13 (32.52-40.06)	8449 (7608-9422)	23.4 (21.1-25.93)	-1.62 (-1.78--1.47)
Ireland	3958 (3523-4549)	109.41 (97.22-126)	2275 (2052-2584)	38.33 (34.53-43.63)	-3.73 (-3.95--3.5)
Islamic Republic of Iran	40689 (36474-46034)	93.17 (83.58-106.34)	48564 (43242-55674)	51.68 (46.22-58.65)	-2.22 (-2.49--1.95)
Israel	4325 (3850-4932)	91.55 (81.42-104.77)	5437 (4943-6082)	53.52 (48.45-60.09)	-2 (-2.2--1.8)
Italy	103522 (90533-121347)	150.94 (131.85-177.4)	61630 (54970-69962)	72.91 (64.64-84.07)	-2.88 (-3.08--2.67)
Jamaica	206 (189-230)	10.34 (9.43-11.54)	290 (268-319)	9.52 (8.8-10.49)	-0.08 (-0.18-0.02)
Japan	154075 (137019-178120)	101.98 (90.31-118.19)	70434 (63757-79224)	37.93 (33.99-43.28)	-3.61 (-3.74--3.48)
Jordan	976 (885-1083)	37.67 (34.14-41.76)	2599 (2362-2854)	22.93 (20.9-25.05)	-1.78 (-1.87--1.69)
Kazakhstan	4791 (4362-5390)	30.91 (28.13-34.74)	4688 (4210-5268)	23.47 (21.09-26.28)	-0.35 (-0.61--0.09)
Kenya	1184 (1101-1291)	8.27 (7.71-8.99)	2934 (2732-3228)	8.07 (7.53-8.79)	0.15 (0.02-0.29)
Kingdom of Eswatini	115 (104-128)	21.6 (19.56-24.18)	226 (203-258)	22.77 (20.38-26.04)	0.02 (-0.28-0.32)
Kiribati	8 (7-9)	13.28 (11.71-15.01)	15 (13-17)	13.31 (11.73-15.23)	0.08 (-0.04-0.21)
Kuwait	695 (625-778)	47.2 (42.75-52.23)	1352 (1212-1515)	26.01 (23.59-28.8)	-2.08 (-2.19--1.98)
Kyrgyzstan	1152 (1043-1296)	31.29 (28.27-35.23)	1519 (1377-1689)	24.08 (21.82-26.7)	-0.26 (-0.53-0)
Lao People's Democratic Republic	736 (662-830)	22.79 (20.53-25.72)	1094 (989-1226)	16.13 (14.64-18.05)	-1.15 (-1.23--1.06)
Latvia	1980 (1764-2262)	66.1 (58.87-75.72)	529 (479-589)	22.43 (20.13-25.07)	-3.91 (-4.15--3.66)
Lebanon	569 (512-635)	21.56 (19.41-24.11)	1080 (965-1217)	17.86 (16.02-20.07)	-0.66 (-0.8--0.53)
Lesotho	212 (191-238)	18.6 (16.74-20.77)	362 (323-415)	21.64 (19.23-24.7)	0.74 (0.42-1.05)
Liberia	177 (162-194)	9.59 (8.81-10.48)	364 (336-400)	9 (8.31-9.84)	-0.32 (-0.46--0.19)
Libya	2011 (1799-2280)	66.74 (59.67-75.73)	3496 (3120-4003)	47.23 (42.47-53.57)	-1.14 (-1.23--1.06)
Lithuania	2387 (2144-2689)	59.31 (53.27-66.93)	752 (688-833)	21.69 (19.73-24.26)	-3.48 (-3.83--3.13)
Luxembourg	712 (620-841)	156.3 (136.16-184.4)	479 (425-547)	58.12 (51.47-66.4)	-3.6 (-3.85--3.34)
Madagascar	1026 (939-1124)	11.82 (10.85-12.97)	1757 (1609-1925)	8.73 (8.05-9.59)	-0.97 (-1.05--0.9)
Malawi	685 (632-748)	9.44 (8.75-10.24)	1181 (1075-1302)	8.58 (7.9-9.4)	0.02 (-0.19-0.23)
Malaysia	4043 (3609-4690)	28.53 (25.58-32.55)	7851 (7031-9012)	23.52 (21.12-26.85)	-0.69 (-0.75--0.63)
Maldives	20 (18-22)	13.42 (12.22-14.94)	44 (40-50)	7.48 (6.81-8.3)	-1.94 (-2.09--1.8)
Mali	599 (551-655)	9.4 (8.66-10.28)	1273 (1175-1385)	7.98 (7.37-8.77)	-0.59 (-0.66--0.52)
Malta	288 (257-330)	70.52 (62.79-80.71)	239 (216-268)	41.81 (37.82-47.09)	-1.75 (-1.87--1.63)
Marshall Islands	5 (5-6)	18.19 (16.08-20.82)	9 (8-10)	16.12 (14.26-18.24)	-0.42 (-0.46--0.38)
Mauritania	368 (331-411)	24.97 (22.53-27.85)	568 (520-626)	18.1 (16.56-20.1)	-1.13 (-1.18--1.08)
Mauritius	142 (129-157)	13.99 (12.77-15.45)	210 (189-235)	13.2 (11.81-14.75)	-0.43 (-0.53--0.32)
Mexico	28840 (26203-32230)	44.03 (39.97-49.28)	38434 (34728-43262)	28.18 (25.47-31.67)	-0.94 (-1.2--0.68)
Mongolia	356 (325-398)	21.12 (19.19-23.73)	812 (726-917)	24.48 (21.98-27.55)	0.81 (0.66-0.96)
Montenegro	209 (190-235)	32.11 (29.23-35.98)	193 (173-215)	25.1 (22.29-28.14)	-0.98 (-1.11--0.84)
Morocco	11940 (10836-13458)	58.02 (52.39-65.68)	14179 (12752-16147)	36.75 (33.06-41.77)	-1.65 (-1.82--1.49)
Mozambique	1107 (1025-1205)	11.37 (10.56-12.32)	2136 (1969-2331)	10.29 (9.55-11.17)	-0.35 (-0.44--0.27)
Myanmar	8091 (7199-9313)	23.59 (21.06-27.03)	8288 (7434-9279)	14.65 (13.17-16.38)	-1.79 (-1.9--1.68)
Namibia	201 (181-224)	20.29 (18.25-22.54)	403 (361-452)	19.3 (17.37-21.58)	-0.16 (-0.32-0.01)
Nepal	1404 (1296-1549)	9.7 (8.95-10.69)	2053 (1880-2244)	7.28 (6.69-7.95)	-0.9 (-0.94--0.86)
Netherlands	15425 (13703-17690)	89.96 (79.92-103.38)	8741 (7917-9811)	39.15 (35.17-44.07)	-2.79 (-2.94--2.63)
New Zealand	6850 (5828-8279)	188.5 (160.49-227.71)	5081 (4434-5921)	80.27 (69.7-94.45)	-3.34 (-3.63--3.04)
Nicaragua	618 (572-674)	24.2 (22.39-26.29)	1076 (983-1192)	17.5 (16.05-19.24)	-0.97 (-1.16--0.79)
Niger	530 (485-583)	9.68 (8.88-10.61)	1306 (1197-1438)	8.43 (7.78-9.26)	-0.43 (-0.51--0.35)
Nigeria	6089 (5614-6674)	8.92 (8.24-9.81)	12699 (11703-13884)	7.96 (7.35-8.77)	-0.41 (-0.5--0.31)
Northern Mariana Islands	9 (8-11)	23.38 (20.72-26.2)	10 (9-11)	17.37 (15.72-19.27)	-1.11 (-1.18--1.04)
Norway	4964 (4400-5638)	102.81 (91.09-117.26)	2623 (2380-2943)	38.81 (35.19-43.81)	-3.3 (-3.42--3.17)
Oman	2029 (1820-2334)	132.55 (119.6-151.91)	3654 (3254-4212)	75.03 (67.46-85.44)	-1.98 (-2.12--1.84)
Pakistan	7957 (7282-8868)	9.9 (9.06-11.04)	23625 (21459-26242)	12.07 (11-13.42)	0.56 (0.39-0.74)
Palestine	335 (304-370)	22.95 (20.84-25.32)	702 (633-773)	16.57 (15-18.19)	-1.07 (-1.24--0.91)
Panama	686 (620-771)	35.31 (31.98-39.44)	972 (887-1073)	22.13 (20.18-24.42)	-1.58 (-1.67--1.5)
Papua New Guinea	718 (649-800)	22.96 (20.83-25.47)	1816 (1640-2026)	21.4 (19.48-23.69)	-0.32 (-0.34--0.29)
Paraguay	616 (564-683)	20.29 (18.55-22.37)	2238 (2022-2527)	32.25 (29.17-36.31)	1.84 (1.72-1.96)
Peru	3729 (3411-4093)	21.95 (20.18-24.08)	6321 (5820-6986)	17.36 (16.01-19.11)	-0.67 (-0.81--0.54)
Philippines	7919 (7135-8885)	16.38 (14.81-18.37)	13088 (11786-14795)	12.27 (11.11-13.81)	-0.86 (-0.98--0.73)
Plurinational State of Bolivia	1369 (1240-1504)	27.59 (25.13-30.41)	1990 (1837-2199)	18.06 (16.66-19.93)	-1.43 (-1.49--1.38)
Poland	21287 (19232-24016)	51.65 (46.66-58.24)	13087 (11753-14794)	25.91 (23.16-29.72)	-2.62 (-2.8--2.43)
Portugal	23271 (20863-26337)	204.02 (182.34-230.66)	8751 (7934-9780)	58.8 (53.1-66.48)	-4.61 (-4.86--4.37)
Principality of Monaco	34 (30-39)	84.56 (75.08-98.21)	28 (25-31)	55.54 (49.51-63.18)	-1.2 (-1.28--1.11)
Puerto Rico	920 (826-1044)	25.43 (22.85-28.87)	671 (614-739)	15.29 (13.9-16.98)	-1.73 (-1.84--1.62)
Qatar	286 (253-330)	67.13 (60.29-76.51)	1443 (1254-1675)	42.42 (37.78-48.49)	-1.54 (-1.86--1.22)
Republic of Cabo Verde	18 (17-19)	7.02 (6.51-7.63)	33 (31-36)	6.02 (5.58-6.62)	-0.45 (-0.56--0.35)
Republic of Côte d'Ivoire	843 (775-926)	10.17 (9.34-11.16)	2132 (1957-2358)	10.53 (9.72-11.54)	0.25 (0.14-0.35)
Republic of Korea	93034 (84867-105373)	215.88 (197.63-243.03)	52561 (47883-58205)	69.71 (63.34-77.95)	-4.26 (-4.48--4.03)
Republic of Moldova	2460 (2236-2766)	53.5 (48.67-60.09)	1107 (1002-1238)	24.33 (22.03-27.27)	-2.39 (-2.51--2.27)
Republic of Nauru	2 (2-2)	25.86 (22.87-29.68)	2 (2-3)	25.37 (22.31-28.96)	-0.15 (-0.24--0.07)
Republic of Niue	0 (0-0)	19.13 (17-21.89)	0 (0-0)	15.34 (13.85-17.23)	-0.93 (-1.02--0.84)
Republic of Palau	3 (3-4)	23.31 (20.59-26.76)	5 (5-6)	21.97 (19.35-25.09)	-0.18 (-0.23--0.13)
Republic of San Marino	32 (28-36)	113.83 (101.68-130.74)	33 (29-37)	73.12 (65.24-84.23)	-1.49 (-1.55--1.43)
Republic of the Gambia	52 (48-57)	8.1 (7.44-8.82)	133 (121-147)	8.24 (7.55-9.18)	-0.15 (-0.26--0.04)
Romania	11577 (10621-12818)	45.2 (41.29-50.21)	6625 (5988-7354)	27.23 (24.47-30.55)	-1.63 (-1.66--1.59)
Russian Federation	100180 (89107-114638)	59.81 (53.32-68.4)	63659 (55455-74732)	35.12 (30.53-41.53)	-1.66 (-1.87--1.44)
Rwanda	912 (839-995)	17.54 (16.23-18.94)	1337 (1228-1450)	13.15 (12.19-14.28)	-0.87 (-0.95--0.78)
Saint Kitts and Nevis	7 (7-8)	21.12 (19.1-23.39)	9 (9-10)	12.82 (11.76-14.16)	-1.59 (-1.71--1.47)
Saint Lucia	27 (24-30)	25.12 (22.51-28.14)	40 (36-45)	18.14 (16.45-20.34)	-1.13 (-1.2--1.07)
Saint Vincent and the Grenadines	14 (12-15)	15.86 (14.39-17.52)	14 (13-16)	10.8 (9.91-11.92)	-1.42 (-1.52--1.31)
Samoa	23 (20-26)	18.82 (16.78-21.34)	31 (28-36)	17.83 (15.87-20.28)	-0.18 (-0.2--0.17)
Sao Tome and Principe	7 (7-8)	8.22 (7.63-8.91)	14 (13-16)	8.29 (7.64-9.09)	0.03 (-0.01-0.07)
Saudi Arabia	7436 (6671-8415)	66.46 (59.9-75.32)	29708 (25717-35026)	74.71 (66.17-86.9)	0.7 (0.58-0.81)
Senegal	508 (467-556)	9.64 (8.88-10.59)	1054 (967-1174)	9.12 (8.36-10.09)	-0.11 (-0.16--0.06)
Serbia	4773 (4328-5398)	44.3 (40.18-50.1)	2435 (2218-2708)	21.18 (19.13-23.72)	-2.49 (-2.56--2.42)
Seychelles	9 (8-10)	13.94 (12.57-15.52)	19 (17-22)	15.54 (14.02-17.5)	0.26 (0.19-0.33)
Sierra Leone	385 (353-425)	12 (11.02-13.23)	816 (747-897)	12.22 (11.18-13.36)	0.14 (0.05-0.23)
Singapore	2609 (2321-2985)	80.84 (72.02-91.63)	3021 (2753-3443)	39.61 (36-44.93)	-2.35 (-2.42--2.28)
Slovakia	2481 (2233-2830)	44.22 (39.82-50.49)	1632 (1470-1817)	23.08 (20.69-25.85)	-2.41 (-2.51--2.31)
Slovenia	1431 (1270-1642)	64.01 (56.66-73.52)	638 (574-719)	23.47 (20.89-26.52)	-3.37 (-3.52--3.22)
Socialist Republic of Viet Nam	12950 (11771-14569)	25.06 (22.9-27.98)	28212 (25539-31731)	25.37 (22.96-28.44)	0.55 (0.34-0.75)
Solomon Islands	45 (39-51)	20.08 (17.77-22.89)	115 (101-131)	20.85 (18.56-23.82)	0.12 (0.09-0.15)
Somalia	591 (545-649)	10.98 (10.16-11.99)	1448 (1332-1580)	10.4 (9.62-11.35)	-0.25 (-0.31--0.19)
South Africa	15149 (13024-17682)	51.69 (44.12-60.27)	15340 (13130-18104)	26.1 (22.49-30.56)	-2.52 (-2.8--2.24)
South Sudan	410 (381-449)	9.65 (9.01-10.51)	526 (489-575)	7.69 (7.14-8.34)	-0.77 (-0.85--0.69)
Spain	67646 (59509-78134)	154.32 (135.59-178.7)	30921 (27931-34772)	49.95 (45.01-56.66)	-4.09 (-4.36--3.81)
Sri Lanka	2909 (2613-3333)	19.2 (17.32-21.87)	3802 (3433-4259)	14.92 (13.46-16.72)	-1.05 (-1.13--0.96)
Sudan	5893 (5362-6547)	40.17 (36.56-44.61)	10227 (9254-11450)	31.42 (28.57-34.88)	-0.83 (-0.86--0.79)
Suriname	85 (77-95)	25.48 (22.96-28.3)	139 (126-157)	22.12 (19.89-24.95)	-0.33 (-0.44--0.23)
Sweden	9496 (8353-10992)	92.77 (81.42-108.29)	4844 (4370-5483)	36.75 (33.05-42.07)	-3.19 (-3.26--3.12)
Switzerland	8873 (7879-10187)	108.52 (96.28-124.24)	4601 (4183-5167)	39.45 (35.92-44.53)	-3.42 (-3.47--3.36)
Syrian Arab Republic	2604 (2350-2886)	29.22 (26.45-32.46)	3015 (2761-3306)	20.55 (18.81-22.53)	-1.39 (-1.59--1.2)
Taiwan (Province of China)	8322 (7323-9555)	41.95 (37.11-48.1)	7042 (6440-7842)	21.08 (19.15-23.52)	-2.62 (-2.77--2.47)
Tajikistan	802 (721-887)	20.62 (18.49-22.89)	1143 (1031-1274)	12.95 (11.73-14.45)	-1.46 (-1.72--1.19)
Thailand	25045 (22342-28401)	47.79 (42.8-53.9)	28085 (25210-31777)	31.63 (28.42-36.04)	-1.73 (-1.88--1.57)
The former Yugoslav Republic of Macedonia	554 (504-621)	26.83 (24.42-29.99)	588 (529-654)	20.84 (18.75-23.19)	-0.83 (-0.85--0.81)
Timor-Leste	102 (93-113)	17.31 (15.76-19.09)	151 (136-167)	13.81 (12.5-15.24)	-0.77 (-0.97--0.57)
Togo	382 (348-425)	15.42 (14.07-16.9)	968 (882-1069)	14.62 (13.38-16.13)	-0.23 (-0.32--0.13)
Tokelau	0 (0-0)	16.51 (14.63-18.6)	0 (0-0)	12.23 (10.98-13.75)	-1.04 (-1.09--0.99)
Tonga	8 (7-9)	11.08 (10.1-12.29)	10 (9-11)	10.91 (9.85-12.09)	-0.08 (-0.14--0.02)
Trinidad and Tobago	229 (205-261)	21.25 (19.08-24.09)	292 (262-327)	17.34 (15.51-19.51)	-0.2 (-0.43-0.03)
Tunisia	3708 (3365-4170)	53.73 (48.85-60.52)	4825 (4348-5477)	35.7 (32.18-40.56)	-1.38 (-1.44--1.32)
Turkey	13309 (12012-14792)	26.44 (23.91-29.24)	16026 (14781-17687)	17.05 (15.71-18.8)	-1.47 (-1.67--1.27)
Turkmenistan	706 (647-785)	24.2 (22.16-26.86)	534 (490-589)	10.39 (9.54-11.45)	-2.71 (-2.84--2.58)
Tuvalu	2 (2-2)	24.49 (21.77-27.98)	2 (2-3)	20.97 (18.49-23.99)	-0.4 (-0.49--0.3)
Uganda	1019 (939-1111)	8.55 (7.94-9.23)	3041 (2806-3300)	10.95 (10.18-11.8)	0.87 (0.78-0.97)
Ukraine	30817 (27379-35285)	51.65 (45.89-59.29)	21338 (18616-25209)	38.36 (33.49-45.55)	-1.07 (-1.3--0.83)
United Arab Emirates	1088 (962-1259)	69.51 (62.5-78.32)	7552 (6565-8850)	59.27 (53.07-68.29)	-0.56 (-0.61--0.5)
United Kingdom of Great Britain and Northern Ireland	54639 (48277-63055)	83.67 (73.79-96.84)	30891 (27713-34944)	36.15 (32.39-41.29)	-2.85 (-2.92--2.79)
United Republic of Tanzania	1661 (1531-1821)	9.05 (8.39-9.89)	3569 (3301-3876)	8.43 (7.86-9.09)	0.04 (-0.16-0.23)
United States of America	448455 (386148-538622)	160.65 (138.82-192.81)	412579 (358316-486166)	99.15 (85.77-117.52)	-1.72 (-1.77--1.66)
United States Virgin Islands	25 (23-29)	24.06 (21.63-27.05)	16 (15-17)	13.27 (12.18-14.53)	-2.54 (-2.82--2.26)
Uruguay	2514 (2266-2830)	76.55 (68.94-86.41)	3184 (2849-3610)	78.94 (70.44-90.64)	0.14 (0.06-0.22)
Uzbekistan	3840 (3491-4268)	24 (21.81-26.72)	7023 (6367-7826)	20.27 (18.43-22.5)	-0.15 (-0.3--0.01)
Vanuatu	22 (20-25)	20.51 (18.12-23.23)	56 (49-64)	21.22 (18.73-24.15)	-0.03 (-0.11-0.05)
Yemen	5858 (5307-6551)	63.02 (57.08-70.26)	13020 (11793-14577)	52.03 (46.95-58.06)	-0.63 (-0.74--0.52)
Zambia	563 (520-611)	10.14 (9.43-11.04)	1231 (1125-1359)	9.17 (8.5-10)	-0.02 (-0.19-0.14)
Zimbabwe	1156 (1054-1267)	17.73 (16.14-19.45)	1582 (1440-1751)	13.16 (12.07-14.59)	-0.51 (-0.95--0.07)
