# Supplementary material for: Global, regional, and national burden of spinal injuries attributable to road injuries: a systematic analysis of incidence, prevalence, and YLDs with projections to 2046
Source: Front Public Health. 2025 Sep 18;13:1628455. doi: 10.3389/fpubh.2025.1628455 (PMC12488732; doi:10.3389/fpubh.2025.1628455)
Supplement: Supplementary file 5 [file Table_3.csv]

	Number of YLDs cases (95% UI) in 1990	The age-standardized YLDs rate/100000 (95% UI) in 1990	Number of YLDs cases (95% UI) in 2021	The age-standardized YLDs rate/100000 (95% UI) in 2021	EAPC (95% CI)
Global	807862 (576388-1042770)	16.85 (12.03-21.7)	777365 (552847-1004818)	9.17 (6.52-11.85)	-2.05 (-2.11--2)
Sex
Female	247504 (175279-318355)	10.29 (7.29-13.29)	211322 (151591-272655)	4.92 (3.52-6.36)	-2.53 (-2.61--2.45)
Male	560358 (400750-724954)	23.41 (16.74-30.35)	566043 (402700-734235)	13.5 (9.61-17.51)	-1.84 (-1.88--1.79)
Age
<5 years	6127 (4323-8191)	0.99 (0.7-1.32)	2385 (1686-3195)	0.36 (0.26-0.49)	-3.39 (-3.45--3.32)
5-9 years	13900 (9473-18358)	2.38 (1.62-3.15)	5699 (3911-7611)	0.83 (0.57-1.11)	-3.56 (-3.62--3.5)
10-14 years	19682 (13704-25836)	3.67 (2.56-4.82)	8725 (6042-11558)	1.31 (0.91-1.73)	-3.54 (-3.63--3.45)
15-19 years	31241 (21876-40945)	6.01 (4.21-7.88)	14670 (10418-19334)	2.35 (1.67-3.1)	-3.19 (-3.29--3.09)
20-24 years	52713 (36902-69835)	10.71 (7.5-14.19)	28122 (19972-37438)	4.71 (3.34-6.27)	-2.79 (-2.86--2.72)
25-29 years	72920 (50390-96367)	16.47 (11.38-21.77)	45107 (30870-59979)	7.67 (5.25-10.19)	-2.53 (-2.58--2.48)
30-34 years	84889 (58809-111824)	22.03 (15.26-29.01)	64211 (44051-84637)	10.62 (7.29-14)	-2.46 (-2.5--2.42)
35-39 years	91970 (64893-121100)	26.11 (18.42-34.38)	75081 (52755-98869)	13.39 (9.41-17.63)	-2.36 (-2.43--2.29)
40-44 years	87488 (61188-114536)	30.54 (21.36-39.98)	78883 (55513-103479)	15.77 (11.1-20.69)	-2.26 (-2.33--2.18)
45-49 years	75846 (53367-98829)	32.66 (22.98-42.56)	84243 (59519-110054)	17.79 (12.57-23.24)	-2.09 (-2.16--2.01)
50-54 years	72351 (51330-94085)	34.04 (24.15-44.26)	86909 (61402-113070)	19.53 (13.8-25.41)	-1.88 (-1.96--1.79)
55-59 years	61940 (44236-80226)	33.44 (23.89-43.32)	80661 (57074-105621)	20.38 (14.42-26.69)	-1.61 (-1.69--1.53)
60-64 years	50945 (36067-65567)	31.72 (22.46-40.82)	65502 (46335-85627)	20.47 (14.48-26.75)	-1.4 (-1.46--1.35)
65-69 years	38875 (27806-50961)	31.45 (22.49-41.23)	56924 (41012-74963)	20.64 (14.87-27.18)	-1.34 (-1.37--1.3)
70-74 years	23569 (16911-30903)	27.84 (19.97-36.5)	40378 (29306-53067)	19.62 (14.24-25.78)	-1.24 (-1.28--1.2)
75-79 years	14986 (10667-19753)	24.34 (17.33-32.09)	22737 (16231-29619)	17.24 (12.31-22.46)	-1.17 (-1.24--1.1)
80-84 years	6445 (4533-8519)	18.22 (12.81-24.08)	11829 (8416-15373)	13.51 (9.61-17.55)	-1.03 (-1.1--0.96)
85-89 years	1695 (1113-2305)	11.22 (7.37-15.25)	4200 (2862-5559)	9.19 (6.26-12.16)	-0.67 (-0.77--0.58)
90-94 years	257 (162-367)	6 (3.78-8.55)	982 (661-1341)	5.49 (3.69-7.49)	-0.26 (-0.35--0.16)
95+ years	24 (14-35)	2.33 (1.34-3.44)	118 (74-168)	2.17 (1.35-3.09)	-0.37 (-0.44--0.3)
SDI region
High-middle SDI	197653 (140761-253927)	18.29 (13.06-23.51)	173999 (123591-227968)	10.38 (7.39-13.56)	-1.9 (-2.02--1.77)
High SDI	341579 (238358-452349)	34.85 (24.33-46.12)	236746 (164092-310284)	16.83 (11.58-22.16)	-2.57 (-2.65--2.49)
Low-middle SDI	72583 (52563-91385)	7.77 (5.66-9.78)	112076 (81218-142094)	6.25 (4.53-7.92)	-0.7 (-0.74--0.66)
Low SDI	20386 (14487-25699)	5.38 (3.86-6.73)	40733 (29647-51391)	4.88 (3.56-6.15)	-0.3 (-0.36--0.25)
Middle SDI	174987 (127039-220560)	11.62 (8.43-14.66)	213292 (153190-275344)	7.7 (5.53-9.93)	-1.38 (-1.45--1.31)
GBD region
Advanced Health System	459789 (322087-606292)	31.61 (22.14-41.65)	301063 (209571-395129)	15.46 (10.7-20.37)	-2.53 (-2.62--2.45)
Africa	48600 (34825-61827)	10.39 (7.43-13.2)	68673 (49299-87760)	6.63 (4.8-8.39)	-1.47 (-1.51--1.42)
African Region	26998 (19124-34285)	7.31 (5.2-9.27)	42795 (30806-54058)	5.04 (3.63-6.3)	-1.26 (-1.32--1.2)
America	188705 (129905-249127)	28.11 (19.42-36.99)	192201 (134972-250869)	16.32 (11.43-21.37)	-1.75 (-1.79--1.71)
Andean Latin America	2775 (1999-3485)	9.3 (6.72-11.64)	4454 (3221-5722)	6.8 (4.92-8.72)	-0.85 (-0.96--0.74)
Asia	336825 (245148-427762)	12.11 (8.8-15.35)	393285 (281249-508705)	7.63 (5.45-9.85)	-1.61 (-1.7--1.51)
Australasia	8343 (5654-11336)	37.94 (25.75-51.48)	6114 (4183-8112)	16.02 (10.91-21.24)	-2.9 (-3.01--2.79)
Basic Health System	275289 (200715-347408)	13.32 (9.72-16.85)	336526 (240087-437534)	9.13 (6.51-11.82)	-1.23 (-1.33--1.13)
Caribbean	2916 (2080-3746)	9.23 (6.61-11.85)	3385 (2456-4322)	6.69 (4.85-8.54)	-1.17 (-1.39--0.95)
Central Africa	3958 (2811-5024)	7.89 (5.6-9.95)	8994 (6376-11628)	7.29 (5.26-9.36)	-0.16 (-0.21--0.1)
Central Asia	5278 (3725-6718)	8.86 (6.29-11.29)	6073 (4318-7799)	6.17 (4.4-7.95)	-0.84 (-0.97--0.72)
Central Europe	19740 (14075-25440)	14.45 (10.29-18.6)	10165 (7202-13321)	6.88 (4.83-9.07)	-2.6 (-2.69--2.51)
Central Latin America	17638 (12623-22295)	13.75 (9.89-17.39)	22879 (16468-29308)	8.63 (6.22-11.04)	-1.18 (-1.34--1.03)
Central Sub-Saharan Africa	3923 (2792-4944)	9.31 (6.64-11.75)	8731 (6169-11243)	8.47 (6.05-10.85)	-0.22 (-0.27--0.16)
Commonwealth High Income	36307 (25156-48255)	29.31 (20.3-38.97)	23468 (16285-30914)	12.79 (8.83-16.93)	-2.79 (-2.85--2.73)
Commonwealth Low Income	5154 (3712-6494)	3.38 (2.44-4.24)	9181 (6613-11448)	2.81 (2.03-3.52)	-0.46 (-0.52--0.39)
Commonwealth Middle Income	50611 (36899-63233)	5.31 (3.9-6.64)	97228 (71161-122608)	4.94 (3.63-6.24)	-0.33 (-0.41--0.26)
East Asia	140749 (102398-179669)	12.12 (8.83-15.54)	176340 (125874-234244)	8.96 (6.35-11.85)	-1.03 (-1.2--0.86)
East Asia & Pacific - WB	264415 (191400-336003)	15.17 (10.98-19.37)	262841 (187340-343335)	8.78 (6.27-11.42)	-1.89 (-1.99--1.79)
Eastern Africa	6794 (4896-8486)	5.45 (3.94-6.8)	11146 (8016-13987)	4.02 (2.94-5.05)	-0.98 (-1.02--0.94)
Eastern Europe	44670 (31557-58062)	17.84 (12.58-23.24)	25071 (17761-32763)	9.76 (6.83-12.83)	-1.98 (-2.16--1.81)
Eastern Mediterranean Region	49290 (35489-63007)	16.9 (12.26-21.66)	73422 (52101-95171)	10.88 (7.75-14)	-1.51 (-1.59--1.43)
Eastern Sub-Saharan Africa	5647 (4064-7099)	4.12 (2.99-5.14)	9729 (7055-12128)	3.23 (2.35-3.98)	-0.7 (-0.77--0.63)
Europe	232744 (164273-305540)	26.13 (18.44-34.33)	122485 (86109-159643)	11.35 (7.94-14.83)	-2.92 (-3.04--2.8)
Europe & Central Asia - WB	236400 (166939-310326)	25.39 (17.93-33.33)	127051 (89347-165696)	11.01 (7.71-14.39)	-2.91 (-3.02--2.8)
European Region	237938 (168078-312342)	25.36 (17.91-33.3)	128805 (90569-167937)	11.04 (7.73-14.42)	-2.9 (-3.01--2.79)
High-income Asia Pacific	74905 (52769-97054)	38.27 (26.97-49.71)	35233 (24749-45570)	13.39 (9.24-17.27)	-3.85 (-4.01--3.69)
High-income North America	134703 (90203-181731)	43.63 (29.24-58.81)	117838 (80451-155272)	25.74 (17.42-34.15)	-1.83 (-1.88--1.78)
Latin America & Caribbean - WB	54314 (38987-69181)	14.79 (10.64-18.86)	74559 (53473-95163)	10.44 (7.48-13.31)	-0.89 (-0.99--0.79)
Limited Health System	65417 (47632-81707)	5.27 (3.87-6.58)	124866 (91400-157244)	4.85 (3.56-6.11)	-0.31 (-0.39--0.23)
Middle East & North Africa - WB	50004 (35940-64268)	24.78 (17.82-31.86)	66524 (47059-86848)	14.13 (10.03-18.31)	-1.92 (-1.98--1.86)
Minimal Health System	6693 (4783-8437)	6.64 (4.73-8.32)	14391 (10288-18377)	6.06 (4.39-7.65)	-0.23 (-0.29--0.18)
North Africa and Middle East	56716 (40687-72597)	20.89 (15.05-26.81)	75391 (53420-97978)	12.35 (8.78-15.93)	-1.79 (-1.83--1.74)
North America	134694 (90197-181719)	43.62 (29.24-58.81)	117832 (80448-155266)	25.74 (17.42-34.14)	-1.83 (-1.88--1.78)
Northern Africa	25225 (17926-32414)	25.77 (18.47-33.23)	28349 (20067-36550)	14.21 (10.08-18.33)	-1.94 (-1.98--1.89)
Oceania	395 (285-507)	7.73 (5.6-9.86)	853 (603-1087)	7.18 (5.14-9.1)	-0.29 (-0.3--0.27)
Region of the Americas	188705 (129905-249127)	28.11 (19.42-36.99)	192201 (134972-250869)	16.32 (11.43-21.37)	-1.75 (-1.79--1.71)
South-East Asia Region	71990 (52821-90347)	6.56 (4.83-8.25)	107561 (79039-136084)	5.08 (3.74-6.42)	-0.98 (-1.06--0.9)
South Asia	41551 (30548-52162)	4.68 (3.46-5.84)	83939 (61580-105617)	4.67 (3.44-5.85)	-0.09 (-0.2-0.02)
South Asia - WB	43672 (32098-54667)	4.8 (3.54-5.99)	87387 (64071-109973)	4.74 (3.48-5.94)	-0.12 (-0.23--0.02)
Southeast Asia	41059 (29749-52266)	10.35 (7.53-13.11)	45358 (32704-58276)	6.05 (4.36-7.77)	-1.9 (-1.95--1.84)
Southern Africa	7701 (5442-9871)	11.21 (7.89-14.41)	9691 (6945-12364)	6.48 (4.66-8.28)	-1.96 (-2.12--1.79)
Southern Latin America	11810 (8316-15081)	24.62 (17.35-31.42)	17003 (12221-22075)	22.23 (15.96-28.88)	-0.28 (-0.34--0.22)
Southern Sub-Saharan Africa	6032 (4217-7860)	15.16 (10.53-19.82)	6107 (4333-7924)	7.81 (5.57-10.07)	-2.4 (-2.65--2.15)
Sub-Saharan Africa - WB	23506 (16747-29592)	6.33 (4.54-7.97)	40482 (29203-51052)	4.69 (3.4-5.85)	-1.01 (-1.07--0.94)
Tropical Latin America	19279 (13970-24652)	14.61 (10.58-18.65)	26956 (19379-34545)	10.47 (7.53-13.4)	-0.72 (-0.86--0.59)
Western Africa	4921 (3538-6181)	3.79 (2.74-4.69)	10493 (7583-13066)	3.38 (2.45-4.18)	-0.35 (-0.38--0.32)
Western Europe	164095 (114619-217743)	37 (25.85-49)	83327 (58178-108425)	14.75 (10.26-19.26)	-3.26 (-3.39--3.13)
Western Pacific Region	229365 (166141-291803)	15.7 (11.37-20.05)	229924 (163873-302718)	9.24 (6.57-12.08)	-1.82 (-1.89--1.75)
Western Sub-Saharan Africa	5637 (4048-7051)	3.94 (2.85-4.88)	12419 (8935-15440)	3.56 (2.58-4.43)	-0.31 (-0.35--0.27)
Country
Afghanistan	1088 (779-1375)	13.68 (9.79-17.29)	2295 (1651-2908)	10.3 (7.42-13.1)	-0.95 (-1.04--0.85)
Albania	350 (253-452)	11.89 (8.66-15.42)	270 (189-358)	8.36 (5.81-11.03)	-0.98 (-1.1--0.85)
Algeria	5963 (4156-7806)	31.22 (22.05-40.56)	6366 (4427-8307)	14.52 (10.14-18.87)	-2.64 (-2.71--2.57)
American Samoa	2 (1-2)	4.61 (3.29-5.97)	2 (1-2)	3.4 (2.41-4.37)	-1.02 (-1.11--0.93)
Andorra	20 (14-27)	32.36 (22.48-42.83)	28 (19-36)	22.88 (15.65-30.29)	-1.12 (-1.15--1.09)
Angola	742 (532-941)	9.3 (6.67-11.92)	1880 (1353-2412)	7.99 (5.78-10.22)	-0.48 (-0.65--0.31)
Antigua and Barbuda	3 (2-4)	5.08 (3.6-6.67)	3 (2-4)	2.91 (2.08-3.82)	-1.86 (-1.92--1.8)
Argentina	7833 (5491-10010)	24.3 (17.02-31.06)	11959 (8633-15519)	23.81 (17.18-30.92)	0.03 (-0.05-0.1)
Armenia	241 (172-308)	7.37 (5.25-9.44)	170 (119-221)	4.73 (3.3-6.14)	-1.44 (-1.82--1.06)
Australia	6432 (4368-8723)	35.03 (23.85-47.55)	4710 (3244-6239)	14.75 (10.13-19.6)	-2.77 (-2.85--2.68)
Austria	3636 (2542-4880)	40.46 (28.12-54.26)	1595 (1106-2112)	13.7 (9.45-18.25)	-3.66 (-3.74--3.57)
Azerbaijan	466 (329-598)	7.21 (5.06-9.24)	457 (320-589)	3.81 (2.67-4.9)	-2.09 (-2.27--1.91)
Bahrain	63 (44-83)	13.49 (9.46-17.59)	143 (97-193)	7.93 (5.46-10.52)	-1.98 (-2.06--1.9)
Bangladesh	2460 (1724-3173)	3.03 (2.12-3.9)	3661 (2614-4714)	2.26 (1.62-2.91)	-0.84 (-0.91--0.76)
Barbados	15 (11-20)	5.92 (4.17-7.64)	15 (11-20)	3.97 (2.81-5.18)	-1.49 (-1.57--1.41)
Belarus	1764 (1260-2304)	15.43 (11.03-20.11)	751 (521-971)	6.44 (4.45-8.33)	-3.01 (-3.27--2.76)
Belgium	5180 (3572-6914)	44.56 (30.75-59.43)	2632 (1819-3459)	18.08 (12.44-23.88)	-3.2 (-3.33--3.08)
Belize	15 (10-19)	11.04 (7.9-14.17)	34 (24-44)	8.54 (6.11-11.03)	-1.22 (-1.38--1.06)
Benin	157 (115-200)	4.66 (3.43-5.85)	377 (273-489)	4.03 (2.97-5.15)	-0.58 (-0.61--0.54)
Bermuda	5 (4-7)	7.57 (5.45-9.97)	3 (2-4)	3.6 (2.59-4.83)	-2.4 (-2.55--2.24)
Bhutan	18 (13-22)	3.99 (2.85-4.94)	22 (15-28)	2.92 (2.06-3.76)	-1.19 (-1.32--1.06)
Bolivarian Republic of Venezuela	2361 (1690-3047)	15.62 (11.07-20.01)	3212 (2301-4196)	10.85 (7.76-14.13)	-1.07 (-1.25--0.9)
Bosnia and Herzegovina	309 (223-397)	6.47 (4.66-8.3)	199 (140-257)	4.71 (3.31-6.09)	-0.74 (-0.85--0.64)
Botswana	62 (44-80)	6.55 (4.71-8.46)	148 (105-191)	6.23 (4.42-7.99)	0.41 (0.1-0.72)
Brazil	19062 (13816-24381)	14.79 (10.71-18.89)	26234 (18846-33620)	10.48 (7.53-13.41)	-0.76 (-0.9--0.63)
Brunei Darussalam	148 (105-199)	66.02 (47.4-87.5)	163 (115-211)	32.42 (23.21-41.89)	-2.47 (-2.66--2.27)
Bulgaria	1332 (948-1708)	13.32 (9.39-17.22)	717 (510-937)	8.44 (6.02-11.14)	-1.48 (-1.57--1.38)
Burkina Faso	332 (239-427)	4.93 (3.58-6.36)	848 (603-1086)	5.31 (3.82-6.78)	0.54 (0.36-0.72)
Burundi	204 (147-265)	5 (3.6-6.42)	414 (298-525)	4.56 (3.35-5.7)	0.18 (-0.01-0.38)
Cambodia	652 (471-832)	8.43 (6.18-10.76)	961 (680-1244)	5.84 (4.14-7.5)	-1.26 (-1.29--1.22)
Cameroon	407 (297-523)	5.62 (4.02-7.29)	1240 (893-1617)	5.39 (3.92-7)	-0.16 (-0.21--0.1)
Canada	10886 (7438-14665)	35.63 (24.41-47.85)	7207 (5013-9523)	15.15 (10.44-20.1)	-2.82 (-2.88--2.76)
Central African Republic	185 (132-235)	8.52 (6.16-10.68)	456 (329-583)	10.06 (7.28-12.92)	0.85 (0.71-0.98)
Chad	162 (117-208)	3.76 (2.7-4.85)	484 (342-624)	4.23 (3.04-5.41)	0.42 (0.35-0.49)
Chile	3159 (2236-4048)	25.69 (18.2-33.15)	4107 (2936-5335)	18.33 (13.05-23.88)	-1.16 (-1.2--1.12)
China	135662 (98904-173049)	12.1 (8.84-15.5)	170218 (121588-226343)	8.94 (6.34-11.85)	-1.03 (-1.21--0.85)
Colombia	2999 (2164-3772)	11.26 (8.19-14.16)	4329 (3074-5617)	8.03 (5.69-10.41)	-1.03 (-1.11--0.95)
Commonwealth of the Bahamas	21 (15-27)	9.09 (6.51-12)	27 (19-35)	6.07 (4.34-7.92)	-1.34 (-1.39--1.29)
Comoros	19 (13-24)	5.71 (3.97-7.28)	30 (21-38)	4.52 (3.25-5.76)	-0.82 (-0.9--0.73)
Congo	140 (102-183)	7.72 (5.59-9.96)	308 (221-400)	6.62 (4.77-8.55)	-0.5 (-0.66--0.35)
Cook Islands	2 (1-2)	10.54 (7.43-13.69)	1 (1-2)	5.89 (4.16-7.83)	-1.92 (-2.01--1.83)
Costa Rica	232 (166-302)	9.63 (6.91-12.43)	422 (300-556)	7.89 (5.62-10.38)	-0.72 (-0.78--0.65)
Croatia	866 (601-1126)	15.44 (10.7-20.07)	401 (284-523)	7.48 (5.26-9.83)	-2.42 (-2.55--2.28)
Cuba	1084 (778-1400)	9.87 (7.11-12.73)	536 (379-707)	3.65 (2.57-4.82)	-3.59 (-3.82--3.36)
Cyprus	412 (297-538)	50.04 (35.98-65.39)	415 (287-546)	24.01 (16.65-31.61)	-2.7 (-2.85--2.55)
Czech Republic	1452 (1023-1888)	12.72 (8.92-16.51)	853 (618-1111)	6.27 (4.47-8.28)	-2.59 (-2.76--2.42)
Democratic People's Republic of Korea	2509 (1790-3229)	12.35 (8.81-15.8)	4192 (2947-5471)	12.79 (9.04-16.76)	0.57 (0.4-0.73)
Democratic Republic of the Congo	2770 (1945-3520)	9.52 (6.73-12.05)	5921 (4178-7676)	8.75 (6.18-11.25)	-0.17 (-0.24--0.11)
Denmark	1791 (1237-2351)	29.98 (20.7-39.83)	901 (625-1198)	12.39 (8.59-16.4)	-3.03 (-3.15--2.9)
Djibouti	12 (8-15)	3.85 (2.75-4.96)	38 (27-50)	3.49 (2.51-4.47)	-0.57 (-0.68--0.45)
Dominica	5 (4-7)	8.21 (5.82-10.58)	5 (4-7)	7.05 (4.97-9.15)	-0.65 (-0.79--0.51)
Dominican Republic	583 (409-753)	10.43 (7.36-13.39)	1083 (771-1427)	9.76 (6.97-12.78)	-0.17 (-0.24--0.1)
Ecuador	862 (624-1088)	11.26 (8.18-14.17)	1837 (1322-2370)	10.32 (7.42-13.32)	0.09 (-0.06-0.24)
Egypt	12760 (9087-16434)	27.56 (19.67-35.34)	14707 (10279-19004)	15.89 (11.13-20.53)	-1.65 (-1.79--1.51)
El Salvador	517 (368-652)	12.86 (9.16-16.11)	434 (313-560)	6.97 (5.04-8.99)	-2.36 (-2.55--2.17)
Equatorial Guinea	26 (18-34)	8.04 (5.65-10.32)	60 (41-78)	5.19 (3.58-6.74)	-1.62 (-1.71--1.53)
Eritrea	98 (71-123)	3.94 (2.83-4.96)	216 (157-279)	4.19 (3.08-5.26)	0.02 (-0.06-0.09)
Estonia	302 (211-396)	17.42 (12.14-22.86)	74 (52-97)	4.61 (3.28-6.06)	-4.91 (-5.17--4.64)
Ethiopia	1741 (1245-2199)	4.65 (3.37-5.78)	1915 (1359-2415)	2.55 (1.82-3.19)	-2.03 (-2.09--1.97)
Federated States of Micronesia	6 (4-8)	7.95 (5.63-10.42)	6 (5-9)	6.62 (4.67-8.67)	-0.63 (-0.71--0.54)
Fiji	31 (21-40)	4.69 (3.32-6.13)	34 (24-44)	3.59 (2.56-4.71)	-1.01 (-1.06--0.97)
Finland	1571 (1080-2067)	27 (18.58-35.5)	822 (586-1079)	11.74 (8.32-15.47)	-2.7 (-2.79--2.61)
France	28540 (19777-37658)	43.94 (30.4-58.19)	14028 (9881-18472)	17.22 (12.08-22.77)	-3.19 (-3.29--3.09)
Gabon	61 (44-78)	7.89 (5.71-10.1)	106 (77-137)	6.78 (4.94-8.79)	-0.44 (-0.54--0.34)
Georgia	514 (365-668)	8.75 (6.2-11.32)	376 (267-489)	8.7 (6.16-11.35)	0.34 (-0.04-0.73)
Germany	33432 (23094-45265)	35.16 (24.1-47.9)	14521 (10159-19145)	13.18 (9.14-17.45)	-3.53 (-3.69--3.38)
Ghana	501 (350-637)	4.65 (3.29-5.95)	1249 (882-1615)	4.51 (3.22-5.77)	0.02 (-0.03-0.07)
Greece	5497 (3756-7319)	45.28 (30.83-60.56)	3594 (2470-4738)	26.48 (17.97-35.14)	-1.87 (-1.95--1.79)
Greenland	11 (8-15)	18.98 (13.39-25)	7 (5-9)	10.13 (7.11-13.1)	-2.26 (-2.33--2.18)
Grenada	4 (3-6)	6.38 (4.5-8.18)	4 (3-5)	3.65 (2.62-4.71)	-1.62 (-1.7--1.54)
Guam	7 (5-9)	5.44 (3.88-6.93)	7 (5-9)	3.8 (2.71-4.98)	-1.33 (-1.4--1.26)
Guatemala	386 (279-490)	6.66 (4.83-8.42)	1068 (771-1369)	7.69 (5.59-9.83)	0.81 (0.66-0.96)
Guinea	211 (148-271)	4.53 (3.21-5.73)	429 (309-551)	4.47 (3.2-5.69)	0.04 (-0.03-0.12)
Guinea-Bissau	55 (39-70)	7.5 (5.31-9.56)	87 (61-112)	5.73 (4.07-7.31)	-0.95 (-1.05--0.85)
Guyana	45 (31-57)	6.99 (4.93-8.92)	53 (38-69)	6.88 (4.98-8.95)	0.12 (-0.03-0.28)
Haiti	541 (392-689)	10.2 (7.39-13.02)	1071 (759-1365)	8.95 (6.4-11.35)	-0.67 (-1.44-0.1)
Honduras	371 (266-474)	11.31 (8.11-14.26)	609 (438-776)	7.19 (5.19-9.19)	-1.8 (-2--1.6)
Hungary	1636 (1148-2094)	13.89 (9.7-17.86)	681 (485-900)	5.45 (3.85-7.25)	-3.24 (-3.33--3.16)
Iceland	70 (47-95)	26.79 (17.73-36.11)	41 (30-54)	9.99 (7.06-13.12)	-3.39 (-3.47--3.31)
India	35470 (25958-44330)	4.98 (3.68-6.2)	71039 (52196-89374)	5.02 (3.69-6.31)	-0.07 (-0.18-0.04)
Indonesia	18100 (13035-22920)	10.93 (7.89-13.84)	15562 (11164-20089)	5.16 (3.69-6.63)	-2.78 (-2.92--2.65)
Iraq	1673 (1188-2158)	12.43 (8.85-15.96)	2575 (1823-3303)	7.04 (5.01-9.07)	-2.11 (-2.29--1.92)
Ireland	1126 (769-1492)	31.24 (21.38-41.49)	627 (428-820)	10.65 (7.27-13.91)	-3.76 (-3.98--3.55)
Islamic Republic of Iran	13959 (10156-17970)	31.54 (22.9-40.46)	14199 (9824-18604)	15.03 (10.46-19.64)	-2.68 (-2.95--2.41)
Israel	1284 (902-1696)	27.2 (19.03-36.09)	1527 (1051-1984)	15.11 (10.35-19.71)	-2.12 (-2.28--1.97)
Italy	28796 (19701-38068)	42.39 (29.05-55.96)	17075 (11911-22340)	20.57 (14.19-26.84)	-2.83 (-3.04--2.63)
Jamaica	69 (50-91)	3.47 (2.47-4.55)	91 (65-116)	2.98 (2.13-3.8)	-0.3 (-0.39--0.21)
Japan	43450 (30209-56902)	28.89 (20.01-37.89)	19527 (13694-25291)	10.76 (7.38-14.02)	-3.6 (-3.72--3.47)
Jordan	335 (235-428)	12.76 (9.08-16.3)	766 (541-1016)	6.68 (4.78-8.79)	-2.33 (-2.45--2.21)
Kazakhstan	1626 (1118-2078)	10.43 (7.21-13.29)	1417 (1010-1826)	7.09 (5.06-9.14)	-0.79 (-1.07--0.5)
Kenya	442 (314-556)	3.02 (2.18-3.72)	1051 (761-1318)	2.84 (2.08-3.54)	0.12 (-0.03-0.28)
Kingdom of Eswatini	44 (31-56)	8.09 (5.76-10.42)	81 (57-105)	7.98 (5.67-10.25)	-0.18 (-0.46-0.1)
Kiribati	3 (2-4)	5.29 (3.71-6.75)	6 (4-7)	5.07 (3.6-6.68)	-0.05 (-0.17-0.07)
Kuwait	216 (152-288)	14.42 (10.09-18.89)	378 (268-506)	7.18 (5.11-9.5)	-2.5 (-2.6--2.39)
Kyrgyzstan	402 (285-522)	10.84 (7.73-13.94)	485 (339-630)	7.63 (5.32-9.89)	-0.56 (-0.8--0.32)
Lao People's Democratic Republic	299 (214-382)	9.17 (6.6-11.65)	403 (289-520)	5.88 (4.19-7.57)	-1.49 (-1.59--1.39)
Latvia	603 (431-787)	20.3 (14.5-26.55)	145 (102-190)	6.28 (4.38-8.27)	-4.16 (-4.42--3.9)
Lebanon	189 (134-243)	7.14 (5.05-9.18)	301 (213-397)	4.97 (3.52-6.54)	-1.25 (-1.4--1.1)
Lesotho	81 (58-106)	7.03 (5.01-9.11)	134 (96-173)	7.89 (5.68-10.12)	0.65 (0.33-0.96)
Liberia	68 (48-87)	3.65 (2.61-4.58)	130 (94-166)	3.16 (2.3-3.99)	-0.6 (-0.75--0.46)
Libya	692 (477-901)	22.68 (15.68-29.43)	1064 (753-1383)	14.21 (10.12-18.49)	-1.54 (-1.64--1.44)
Lithuania	720 (512-937)	18 (12.81-23.3)	207 (150-268)	6.11 (4.35-8.02)	-3.66 (-4.01--3.32)
Luxembourg	204 (140-272)	45.05 (30.9-60.03)	133 (91-176)	16.3 (11.14-21.54)	-3.6 (-3.86--3.34)
Madagascar	402 (289-519)	4.56 (3.29-5.86)	663 (482-850)	3.24 (2.37-4.13)	-1.09 (-1.16--1.02)
Malawi	269 (189-341)	3.65 (2.58-4.67)	444 (318-566)	3.16 (2.28-4.03)	-0.12 (-0.33-0.08)
Malaysia	1460 (1039-1910)	10.17 (7.32-13.16)	2492 (1802-3281)	7.42 (5.37-9.73)	-1.1 (-1.17--1.02)
Maldives	7 (5-10)	4.92 (3.46-6.26)	14 (10-19)	2.3 (1.61-3.01)	-2.55 (-2.73--2.37)
Mali	235 (166-298)	3.63 (2.61-4.54)	475 (343-605)	2.92 (2.14-3.69)	-0.74 (-0.81--0.67)
Malta	84 (58-110)	20.6 (14.28-26.99)	66 (46-86)	11.7 (8.12-15.24)	-1.82 (-1.93--1.71)
Marshall Islands	2 (1-3)	6.92 (4.96-9.08)	3 (2-4)	5.77 (4.05-7.7)	-0.62 (-0.67--0.56)
Mauritania	143 (102-183)	9.56 (6.93-12.18)	196 (138-254)	6.19 (4.39-7.96)	-1.46 (-1.52--1.41)
Mauritius	49 (35-63)	4.74 (3.41-6.13)	65 (46-87)	4.13 (2.89-5.57)	-0.65 (-0.73--0.57)
Mexico	10313 (7389-13121)	15.52 (11.18-19.67)	12161 (8713-15559)	8.9 (6.38-11.38)	-1.27 (-1.54--1)
Mongolia	136 (97-174)	7.95 (5.73-10.19)	270 (194-346)	8.08 (5.84-10.38)	0.29 (0.14-0.45)
Montenegro	60 (43-79)	9.26 (6.63-12.05)	52 (37-70)	6.88 (4.83-9.17)	-1.23 (-1.39--1.07)
Morocco	4420 (3051-5720)	21.26 (14.87-27.08)	4616 (3247-6066)	11.93 (8.4-15.7)	-2.03 (-2.2--1.86)
Mozambique	435 (312-552)	4.41 (3.19-5.59)	811 (589-1046)	3.82 (2.81-4.82)	-0.46 (-0.56--0.35)
Myanmar	3191 (2322-4157)	9.21 (6.74-11.91)	2926 (2083-3778)	5.15 (3.67-6.65)	-2.15 (-2.28--2.02)
Namibia	76 (54-97)	7.62 (5.44-9.64)	140 (102-178)	6.6 (4.8-8.45)	-0.45 (-0.6--0.29)
Nepal	546 (394-699)	3.72 (2.7-4.76)	710 (516-915)	2.5 (1.8-3.2)	-1.26 (-1.3--1.22)
Netherlands	4306 (2970-5630)	25.22 (17.41-32.86)	2413 (1705-3139)	10.96 (7.76-14.4)	-2.8 (-2.95--2.64)
New Zealand	1910 (1305-2619)	52.7 (35.97-72.14)	1404 (958-1873)	22.4 (15.13-29.88)	-3.37 (-3.66--3.07)
Nicaragua	223 (160-284)	8.62 (6.22-10.9)	347 (250-454)	5.59 (3.99-7.27)	-1.35 (-1.54--1.16)
Niger	212 (150-269)	3.8 (2.7-4.78)	500 (362-640)	3.17 (2.31-4.05)	-0.6 (-0.68--0.51)
Nigeria	2308 (1660-2899)	3.34 (2.42-4.15)	4524 (3237-5742)	2.78 (2-3.48)	-0.62 (-0.73--0.52)
Northern Mariana Islands	3 (2-4)	7.59 (5.51-10.16)	3 (2-4)	5.36 (3.79-7.05)	-1.18 (-1.27--1.1)
Norway	1383 (964-1819)	28.93 (20.09-38.23)	726 (507-947)	10.87 (7.52-14.12)	-3.29 (-3.41--3.17)
Oman	700 (504-899)	44.83 (32.77-58.15)	1077 (765-1438)	21.68 (15.53-28.34)	-2.45 (-2.58--2.31)
Pakistan	3058 (2244-3913)	3.76 (2.76-4.82)	8508 (6164-10793)	4.29 (3.12-5.4)	0.33 (0.13-0.52)
Palestine	117 (83-151)	7.91 (5.69-10.14)	216 (152-278)	5.03 (3.55-6.39)	-1.47 (-1.63--1.31)
Panama	236 (167-303)	12.06 (8.58-15.46)	296 (212-386)	6.74 (4.82-8.8)	-1.91 (-2--1.82)
Papua New Guinea	274 (197-353)	8.64 (6.16-10.93)	673 (474-858)	7.81 (5.6-9.88)	-0.37 (-0.4--0.35)
Paraguay	218 (155-278)	7.1 (5.07-9.06)	722 (521-923)	10.35 (7.51-13.25)	1.56 (1.43-1.68)
Peru	1374 (988-1739)	8.01 (5.76-10.14)	1931 (1384-2542)	5.29 (3.79-6.95)	-1.27 (-1.4--1.13)
Philippines	2867 (2044-3647)	5.85 (4.19-7.38)	4544 (3273-5808)	4.23 (3.05-5.4)	-0.94 (-1.05--0.82)
Plurinational State of Bolivia	538 (377-681)	10.72 (7.5-13.53)	687 (498-884)	6.2 (4.49-8)	-1.83 (-1.88--1.78)
Poland	6775 (4817-8694)	16.49 (11.74-21.13)	3561 (2493-4696)	7.16 (5.01-9.48)	-3.08 (-3.24--2.91)
Portugal	7025 (5054-9161)	62.03 (44.67-80.93)	2412 (1705-3199)	16.48 (11.6-21.78)	-4.81 (-5.02--4.61)
Principality of Monaco	9 (7-12)	23.77 (16.51-31.76)	8 (5-10)	15.58 (10.83-20.38)	-1.2 (-1.29--1.11)
Puerto Rico	290 (205-378)	8.01 (5.65-10.44)	182 (131-238)	4.24 (3.04-5.54)	-2.17 (-2.28--2.05)
Qatar	96 (66-127)	22.08 (15.48-28.86)	412 (283-547)	11.82 (8.24-15.67)	-2.12 (-2.45--1.8)
Republic of Cabo Verde	6 (5-8)	2.5 (1.79-3.26)	11 (8-14)	1.95 (1.4-2.51)	-0.82 (-0.92--0.71)
Republic of Côte d'Ivoire	323 (229-418)	3.82 (2.77-4.82)	777 (539-1009)	3.77 (2.65-4.82)	0.07 (-0.01-0.15)
Republic of Korea	30493 (21827-39487)	70.05 (50.24-90.46)	14691 (10398-19312)	19.65 (13.75-25.63)	-4.64 (-4.84--4.44)
Republic of Moldova	802 (571-1031)	17.44 (12.37-22.46)	324 (225-419)	7.21 (4.99-9.44)	-2.67 (-2.78--2.56)
Republic of Nauru	1 (1-1)	9.62 (7.11-12.37)	1 (1-1)	8.88 (6.22-11.75)	-0.33 (-0.47--0.19)
Republic of Niue	0 (0-0)	6.74 (4.83-8.78)	0 (0-0)	4.99 (3.56-6.52)	-1.19 (-1.28--1.1)
Republic of Palau	1 (1-1)	8.09 (5.76-10.47)	2 (1-2)	7.16 (4.99-9.56)	-0.37 (-0.42--0.32)
Republic of San Marino	9 (6-12)	32.04 (22.28-42.23)	9 (6-12)	20.55 (14.34-26.74)	-1.49 (-1.55--1.43)
Republic of the Gambia	20 (14-25)	3.06 (2.2-3.91)	48 (34-64)	2.94 (2.12-3.83)	-0.35 (-0.47--0.22)
Romania	3776 (2688-4884)	14.82 (10.54-19.16)	1837 (1297-2404)	7.69 (5.4-9.99)	-2.12 (-2.17--2.07)
Russian Federation	31091 (21949-40392)	18.66 (13.12-24.33)	17393 (12151-22915)	9.74 (6.75-12.88)	-2.09 (-2.34--1.83)
Rwanda	372 (267-471)	7.04 (5.1-8.89)	490 (359-623)	4.75 (3.49-5.9)	-1.24 (-1.32--1.15)
Saint Kitts and Nevis	3 (2-3)	7.71 (5.52-9.86)	3 (2-4)	4.13 (2.9-5.39)	-1.98 (-2.06--1.89)
Saint Lucia	9 (7-12)	8.82 (6.34-11.44)	13 (9-17)	5.76 (4.13-7.55)	-1.43 (-1.52--1.34)
Saint Vincent and the Grenadines	5 (3-6)	5.57 (4.01-7.18)	5 (3-6)	3.52 (2.56-4.56)	-1.64 (-1.73--1.55)
Samoa	8 (6-11)	6.79 (4.87-8.77)	11 (8-14)	5.98 (4.25-7.95)	-0.41 (-0.44--0.38)
Sao Tome and Principe	3 (2-4)	3.09 (2.2-3.86)	5 (4-6)	2.86 (2.07-3.71)	-0.26 (-0.3--0.21)
Saudi Arabia	2664 (1874-3481)	23.35 (16.65-30.28)	8827 (6005-11872)	21.68 (15.1-29)	0.02 (-0.08-0.13)
Senegal	196 (137-252)	3.66 (2.6-4.71)	381 (275-489)	3.25 (2.34-4.17)	-0.27 (-0.32--0.21)
Serbia	1513 (1072-1947)	14.11 (9.99-18.21)	664 (466-869)	5.86 (4.04-7.67)	-2.99 (-3.08--2.91)
Seychelles	3 (2-4)	4.93 (3.52-6.3)	6 (4-8)	4.96 (3.58-6.5)	-0.04 (-0.1-0.01)
Sierra Leone	149 (107-195)	4.59 (3.23-5.95)	302 (220-385)	4.45 (3.27-5.61)	0.01 (-0.08-0.09)
Singapore	814 (575-1050)	25 (17.74-32.21)	852 (597-1121)	11.21 (7.88-14.81)	-2.58 (-2.69--2.47)
Slovakia	763 (543-990)	13.64 (9.7-17.68)	441 (310-581)	6.31 (4.43-8.34)	-2.8 (-2.9--2.7)
Slovenia	410 (285-534)	18.44 (12.77-24)	172 (123-230)	6.46 (4.58-8.62)	-3.49 (-3.61--3.37)
Socialist Republic of Viet Nam	4682 (3414-5986)	8.99 (6.57-11.49)	8885 (6358-11544)	7.97 (5.72-10.32)	0.09 (-0.11-0.3)
Solomon Islands	18 (13-23)	7.79 (5.65-10.29)	43 (31-55)	7.64 (5.53-9.83)	-0.03 (-0.07-0.01)
Somalia	241 (176-305)	4.4 (3.21-5.55)	582 (420-739)	4.08 (2.97-5.13)	-0.3 (-0.37--0.24)
South Africa	5341 (3738-7004)	18.01 (12.45-23.62)	5013 (3529-6542)	8.48 (6-11.01)	-2.77 (-3.03--2.52)
South Sudan	159 (113-203)	3.69 (2.65-4.65)	195 (141-251)	2.79 (2.05-3.58)	-0.93 (-1.01--0.85)
Spain	19039 (13075-25395)	43.76 (30.07-58.33)	8575 (5890-11286)	14.04 (9.57-18.72)	-4.07 (-4.35--3.79)
Sri Lanka	1025 (739-1325)	6.7 (4.85-8.61)	1139 (810-1471)	4.49 (3.19-5.8)	-1.55 (-1.64--1.46)
Sudan	2230 (1609-2870)	15.03 (10.88-19.11)	3472 (2475-4462)	10.52 (7.55-13.51)	-1.18 (-1.23--1.14)
Suriname	31 (22-40)	9.28 (6.6-11.96)	47 (34-60)	7.44 (5.38-9.54)	-0.59 (-0.7--0.48)
Sweden	2615 (1781-3492)	25.85 (17.47-34.67)	1341 (942-1736)	10.31 (7.18-13.38)	-3.16 (-3.23--3.09)
Switzerland	2435 (1684-3221)	29.98 (20.7-39.79)	1261 (881-1626)	10.95 (7.65-14.25)	-3.39 (-3.44--3.33)
Syrian Arab Republic	926 (647-1194)	10.24 (7.23-13.03)	905 (644-1176)	6.15 (4.4-7.96)	-1.93 (-2.13--1.72)
Taiwan (Province of China)	2577 (1770-3442)	12.91 (8.91-17.09)	1929 (1355-2589)	5.84 (4.08-7.77)	-2.95 (-3.13--2.76)
Tajikistan	292 (204-377)	7.42 (5.23-9.61)	400 (283-520)	4.49 (3.17-5.86)	-1.55 (-1.8--1.3)
Thailand	8622 (6225-11233)	16.28 (11.73-21.14)	8243 (5854-10834)	9.38 (6.61-12.31)	-2.18 (-2.34--2.01)
The former Yugoslav Republic of Macedonia	182 (128-236)	8.78 (6.18-11.37)	168 (118-223)	6.02 (4.23-7.97)	-1.31 (-1.35--1.26)
Timor-Leste	40 (29-51)	6.7 (4.83-8.38)	54 (40-69)	4.91 (3.62-6.2)	-1.05 (-1.26--0.84)
Togo	147 (103-189)	5.84 (4.09-7.47)	356 (254-463)	5.31 (3.81-6.87)	-0.37 (-0.45--0.29)
Tokelau	0 (0-0)	6.04 (4.3-7.91)	0 (0-0)	3.99 (2.76-5.15)	-1.39 (-1.45--1.34)
Tonga	3 (2-4)	3.92 (2.84-5.06)	3 (2-4)	3.66 (2.59-4.67)	-0.24 (-0.31--0.16)
Trinidad and Tobago	81 (57-105)	7.48 (5.3-9.67)	92 (66-121)	5.51 (3.95-7.23)	-0.55 (-0.76--0.34)
Tunisia	1248 (877-1599)	17.93 (12.69-22.82)	1401 (979-1824)	10.37 (7.24-13.46)	-1.82 (-1.88--1.77)
Turkey	4743 (3379-6142)	9.34 (6.63-12.06)	4660 (3278-6081)	4.96 (3.5-6.46)	-2.13 (-2.35--1.92)
Turkmenistan	253 (181-326)	8.57 (6.12-11.07)	176 (124-227)	3.41 (2.41-4.39)	-2.96 (-3.08--2.83)
Tuvalu	1 (1-1)	9.42 (6.7-12.11)	1 (1-1)	7.33 (5.27-9.46)	-0.64 (-0.76--0.53)
Uganda	391 (286-495)	3.22 (2.34-4.07)	1118 (802-1428)	3.94 (2.87-4.96)	0.71 (0.61-0.82)
Ukraine	9389 (6582-12277)	15.88 (11.16-20.83)	6176 (4427-8081)	11.27 (8.04-14.8)	-1.23 (-1.47--0.99)
United Arab Emirates	388 (269-508)	24.09 (17.09-30.5)	2374 (1644-3153)	18.2 (12.66-23.84)	-0.92 (-1--0.85)
United Kingdom of Great Britain and Northern Ireland	15494 (10646-20307)	23.94 (16.5-31.45)	8505 (5905-11049)	10.07 (6.95-13.15)	-2.92 (-2.98--2.85)
United Republic of Tanzania	636 (435-820)	3.42 (2.39-4.36)	1304 (951-1665)	3.03 (2.25-3.85)	-0.1 (-0.29-0.1)
United States of America	123802 (82754-167335)	44.51 (29.77-60.09)	110622 (75421-146036)	26.97 (18.22-35.77)	-1.75 (-1.8--1.7)
United States Virgin Islands	8 (6-11)	8.03 (5.75-10.59)	5 (3-6)	4.05 (2.93-5.25)	-2.81 (-3.08--2.55)
Uruguay	817 (575-1048)	25.03 (17.55-32.01)	936 (670-1220)	23.43 (16.72-30.61)	-0.16 (-0.23--0.08)
Uzbekistan	1349 (969-1730)	8.34 (6.04-10.7)	2322 (1629-2999)	6.67 (4.68-8.63)	-0.36 (-0.5--0.23)
Vanuatu	9 (6-11)	7.75 (5.38-10.07)	21 (15-27)	7.73 (5.68-10.23)	-0.11 (-0.2--0.02)
Yemen	2216 (1574-2838)	23.49 (16.56-30.23)	4568 (3225-5804)	17.99 (12.73-22.88)	-0.93 (-1.03--0.82)
Zambia	222 (158-284)	3.92 (2.83-5.03)	450 (321-576)	3.28 (2.41-4.17)	-0.26 (-0.41--0.1)
Zimbabwe	428 (305-552)	6.47 (4.63-8.36)	592 (431-764)	4.84 (3.51-6.25)	-0.36 (-0.81-0.1)
