# Supplementary material for: Global, regional, and national burden of spinal injuries attributable to road injuries: a systematic analysis of incidence, prevalence, and YLDs with projections to 2046
Source: Front Public Health. 2025 Sep 18;13:1628455. doi: 10.3389/fpubh.2025.1628455 (PMC12488732; doi:10.3389/fpubh.2025.1628455)
Supplement: Supplementary file 6 [file Table_4.csv]

year	sex	Age-standardized incidence rate	Numer of incidence cases	Age-standardized prevalence rate	Numer of prevalence cases	Age-standardized YLDs rate	Numer of YLDs cases
2022	Female	0.6	25265.0299117818	17.51	776500.027235635	4.85	213706.043363252
2023	Female	0.59	25291.5823489318	17.18	774998.281557547	4.75	212827.269547768
2024	Female	0.59	25310.4174643495	16.86	773051.280478994	4.65	211805.373344465
2025	Female	0.58	25351.2860395081	16.6	773940.502512095	4.58	211614.0538
2026	Female	0.57	25382.7603812298	16.34	774379.784077406	4.5	211287.568799282
2027	Female	0.57	25403.6916913997	16.09	774323.072594637	4.42	210816.366853213
2028	Female	0.56	25415.7071275076	15.83	773825.528795452	4.35	210211.78010203
2029	Female	0.55	25420.4820384466	15.57	772952.520655787	4.27	209488.009091007
2030	Female	0.55	25494.7538401377	15.39	775178.118970003	4.21	209696.482882513
2031	Female	0.55	25559.7898596557	15.2	776978.430072351	4.16	209781.638433069
2032	Female	0.54	25615.099470883	15.02	778316.365765804	4.11	209736.952251976
2033	Female	0.54	25659.1578770798	14.84	779195.87075983	4.05	209559.129815567
2034	Female	0.53	25695.885997724	14.65	779720.015641353	4	209273.444583628
2035	Female	0.53	25799.2448471223	14.54	783300.465749577	3.96	209894.432112758
2036	Female	0.53	25894.1235805394	14.42	786498.816856733	3.93	210408.742645459
2037	Female	0.52	25979.9323567527	14.3	789285.620564354	3.89	210811.293505496
2038	Female	0.52	26057.4012291409	14.19	791691.737595788	3.86	211107.860833207
2039	Female	0.52	26128.3760680295	14.07	793785.624211661	3.82	211312.940507917
2040	Female	0.52	26193.4205791634	13.97	796004.102465453	3.79	211590.415090723
2041	Female	0.51	26248.6828277888	13.86	797833.564199375	3.76	211761.969239033
2042	Female	0.51	26293.2313045593	13.75	799266.081211647	3.73	211827.856314991
2043	Female	0.51	26328.5820187684	13.65	800296.647439537	3.7	211783.756707845
2044	Female	0.5	26356.0712834767	13.54	800999.808346386	3.67	211646.922405713
2045	Female	0.5	26375.2893176139	13.44	801374.61802039	3.64	211419.212967541
2046	Female	0.5	26385.5085693385	13.33	801406.129559324	3.61	211099.033544052
2022	Male	1.76	73223.3703135269	44.49	1912514.32153746	13.48	579162.873552017
2023	Male	1.74	73615.9532288334	44.04	1922679.53465799	13.32	581018.401576723
2024	Male	1.73	73999.2251532443	43.59	1932201.67823921	13.16	582629.733703634
2025	Male	1.72	74365.174955057	43.17	1942442.03652941	13.02	584654.630115239
2026	Male	1.71	74714.666669022	42.74	1951933.26700566	12.88	586429.954384184
2027	Male	1.7	75045.3714299773	42.32	1960607.36854283	12.74	587944.118964247
2028	Male	1.69	75360.889134077	41.9	1968548.21962249	12.59	589213.881616671
2029	Male	1.68	75664.6093456248	41.48	1975876.39286108	12.45	590265.708192347
2030	Male	1.67	76056.5605879786	41.12	1985202.38185552	12.33	592176.357066381
2031	Male	1.66	76428.6423009953	40.76	1993748.51116581	12.21	593841.730102944
2032	Male	1.65	76781.7653203061	40.4	2001466.17499739	12.1	595255.25627698
2033	Male	1.64	77101.3416625132	40.04	2008335.55020882	11.98	596399.749822095
2034	Male	1.63	77404.1238502062	39.68	2014578.28770613	11.86	597335.027384611
2035	Male	1.63	77791.0654617711	39.39	2023303.10044876	11.77	599264.632619606
2036	Male	1.62	78155.4234318461	39.1	2031253.44389363	11.68	600959.119949622
2037	Male	1.62	78498.545710663	38.81	2038389.0708769	11.59	602412.903719107
2038	Male	1.61	78809.4884086769	38.53	2044641.42301527	11.5	603594.757768754
2039	Male	1.6	79100.1580184629	38.24	2050240.12441455	11.41	604566.421059036
2040	Male	1.6	79392.5713752283	37.99	2056708.77966944	11.33	605886.352254902
2041	Male	1.59	79658.1779861604	37.73	2062376.54820146	11.25	606968.144188415
2042	Male	1.59	79896.0205440009	37.48	2067238.74915641	11.17	607817.776766231
2043	Male	1.58	80108.2306713294	37.23	2071143.39035491	11.09	608379.324310116
2044	Male	1.58	80296.4639913738	36.98	2074303.53345797	11.01	608710.025942073
2045	Male	1.57	80459.9683349881	36.73	2076733.77309424	10.94	608820.189632444
2046	Male	1.56	80597.7494001707	36.47	2078419.51388817	10.86	608711.78209018
